# Supplementary material for: 4,6-Bis(diphenyl­phosphan­yl)dibenzo[b,d]furan
Source: Acta Crystallogr Sect E Struct Rep Online. 2011 Nov 16;67(Pt 12):o3319. doi: 10.1107/S1600536811047787 (PMC3238969; doi:10.1107/S1600536811047787)
Supplement: Supplementary file 1 [file e-67-o3319-sup1.cif]

##############################################################################
#                                                                            #
# This CIF contains the data in a paper accepted for publication in          #
# Acta Crystallographica Section E. It conforms to the requirements of       #
# Notes for Authors for Acta Crystallographica Section E, and has been       #
# peer reviewed under the auspices of the IUCr Commission on Journals.       #
#                                                                            #
# Full details of the Crystallographic Information File format               #
# are given in the paper "The Crystallographic Information File (CIF):       #
# a New Standard Archive File for Crystallography" by S. R. Hall, F. H.      #
# Allen and I. D. Brown [Acta Cryst. (1991), A47, 655-685].                  #
#                                                                            #
# The current version of the core CIF dictionary is obtainable from          #
# ftp://ftp.iucr.org/pub/cif_core.dic.                                       #
#                                                                            #
# Software is freely available for graphical display of the structure(s)     #
# in this CIF. For information consult the CIF software page                 #
# http://www.iucr.org/resources/cif/software.                                #
#                                                                            #
# This file may be used for bona fide research purposes within the           #
# scientific community so long as proper attribution is given to the journal # 
# article from which it was obtained.                                        #
#                                                                            #
##############################################################################
data_global
_audit_creation_method     'manual editing of form.cif (version 2.0)'
_journal_data_validation_number     ?
_journal_date_recd_electronic     2011-11-04
_journal_date_accepted     2011-11-10
_journal_name_full     'Acta Crystallographica, Section E'
_journal_year     2011
_journal_volume     67
_journal_issue     12
_journal_page_first     o3319
_journal_page_last     o3319
_journal_paper_category     QO
_journal_coeditor_code     KP2367
_publ_contact_author_name
; Dr Muhammad D. Bala
;
_publ_contact_author_address
; School of Chemistry,
  University of KwaZulu-Natal,
  Westville Campus, Private Bag X54001
  Durban 4000,
  South Africa
;
_publ_contact_author_email     bala@ukzn.ac.za
_publ_contact_author_fax     '+27312603091'
_publ_contact_author_phone     '+27312602616'
_publ_section_title
;
4,6-Bis(diphenylphosphanyl)dibenzo[<i>b</i>,<i>d</i>]furan
;
loop_
    _publ_author_name
    _publ_author_address
    'Marimuthu, Thashree'
; School of Chemistry,
  University of KwaZulu-Natal,
  Westville Campus, Private Bag X54001
  Durban 4000,
  South Africa
;
    'Friedrich, Holger B.'
; School of Chemistry,
  University of KwaZulu-Natal,
  Westville Campus, Private Bag X54001
  Durban 4000,
  South Africa
;
    'Bala, Muhammad D.'
; School of Chemistry,
  University of KwaZulu-Natal,
  Westville Campus, Private Bag X54001
  Durban 4000,
  South Africa
;
data_I
_chemical_name_systematic
;
4,6-Bis(diphenylphosphanyl)dibenzo[<i>b</i>,<i>d</i>]furan
;
_chemical_name_common     ?
_chemical_formula_moiety     'C36 H26 O P2'
_chemical_formula_sum     'C36 H26 O P2'
_chemical_formula_iupac     'C36 H26 O P2'
_chemical_formula_weight     536.51
_chemical_melting_point     485
_symmetry_cell_setting     triclinic
_symmetry_space_group_name_H-M     'P -1'
_symmetry_space_group_name_Hall     '-P 1'
loop_
    _symmetry_equiv_pos_as_xyz
    'x, y, z'
    '-x, -y, -z'
_cell_length_a     11.7463(2)
_cell_length_b     14.7238(3)
_cell_length_c     16.7140(4)
_cell_angle_alpha     96.821(2)
_cell_angle_beta     96.351(5)
_cell_angle_gamma     95.240(2)
_cell_volume     2836.58(10)
_cell_formula_units_Z     4
_cell_measurement_reflns_used     7048
_cell_measurement_theta_min     2.27
_cell_measurement_theta_max     26.88
_cell_measurement_temperature     173(2)
_exptl_crystal_description     prism
_exptl_crystal_colour     colourless
_exptl_crystal_size_max     0.40
_exptl_crystal_size_mid     0.22
_exptl_crystal_size_min     0.18
_exptl_crystal_density_diffrn     1.256
_exptl_crystal_density_meas     ?
_exptl_crystal_density_method     'not measured'
_exptl_crystal_F_000     1120
_exptl_absorpt_coefficient_mu     0.181
_exptl_absorpt_correction_type     none
_exptl_absorpt_process_details     ?
_exptl_absorpt_correction_T_min     ?
_exptl_absorpt_correction_T_max     ?
_exptl_special_details     ?
_diffrn_ambient_temperature     173(2)
_diffrn_radiation_type     MoK\a
_diffrn_radiation_wavelength     0.71073
_diffrn_radiation_source     'fine-focus sealed tube'
_diffrn_radiation_monochromator     graphite
_diffrn_measurement_device_type     'Bruker APEXII CCD'
_diffrn_measurement_method     '\f and \w scans'
_diffrn_detector_area_resol_mean     ?
_diffrn_reflns_number     28406
_diffrn_reflns_av_R_equivalents     0.0520
_diffrn_reflns_av_sigmaI/netI     0.0702
_diffrn_reflns_theta_min     1.24
_diffrn_reflns_theta_max     27.00
_diffrn_reflns_theta_full     27.00
_diffrn_measured_fraction_theta_max     1.000
_diffrn_measured_fraction_theta_full     1.000
_diffrn_reflns_limit_h_min     -15
_diffrn_reflns_limit_h_max     14
_diffrn_reflns_limit_k_min     -14
_diffrn_reflns_limit_k_max     18
_diffrn_reflns_limit_l_min     -21
_diffrn_reflns_limit_l_max     19
_diffrn_standards_number     0
_diffrn_standards_interval_count     ?
_diffrn_standards_interval_time     ?
_diffrn_standards_decay_%     ?
_refine_special_details
;
Refinement of <i>F</i>^2^ against ALL reflections. The weighted <i>R</i>-factor
<i>wR</i> and goodness of fit <i>S</i> are based on <i>F</i>^2^, conventional
<i>R</i>-factors <i>R</i> are based on <i>F</i>, with <i>F</i> set to zero for
negative <i>F</i>^2^. The threshold expression of <i>F</i>^2^ >
\s(<i>F</i>^2^) is used only for calculating <i>R</i>-factors(gt) <i>etc</i>.
and is not relevant to the choice of reflections for refinement.
<i>R</i>-factors based on <i>F</i>^2^ are statistically about twice as large
as those based on <i>F</i>, and <i>R</i>- factors based on ALL data will be
even larger.
One reflection was an outlier.
;
_reflns_number_total     12364
_reflns_number_gt     8323
_reflns_threshold_expression     I>2sigma(I)
_refine_ls_structure_factor_coef     Fsqd
_refine_ls_matrix_type     full
_refine_ls_R_factor_all     0.0715
_refine_ls_R_factor_gt     0.0406
_refine_ls_wR_factor_gt     0.0878
_refine_ls_wR_factor_ref     0.0998
_refine_ls_goodness_of_fit_ref     0.899
_refine_ls_restrained_S_all     0.899
_refine_ls_number_reflns     12363
_refine_ls_number_parameters     703
_refine_ls_number_restraints     0
_refine_ls_hydrogen_treatment     constr
_refine_ls_weighting_scheme     calc
_refine_ls_weighting_details
         'calc w=1/[\s^2^(Fo^2^)+(0.0468P)^2^+0.0000P] where P=(Fo^2^+2Fc^2^)/3'
_atom_sites_solution_hydrogens     geom
_atom_sites_solution_primary     direct
_atom_sites_solution_secondary     difmap
_refine_ls_shift/su_max     0.002
_refine_ls_shift/su_mean     0.000
_refine_diff_density_max     0.285
_refine_diff_density_min     -0.303
_refine_ls_extinction_method     none
_refine_ls_extinction_coef     ?
loop_
    _atom_type_symbol
    _atom_type_description
    _atom_type_scat_dispersion_real
    _atom_type_scat_dispersion_imag
    _atom_type_scat_source
    'C' 'C' 0.0033 0.0016
                         'International Tables Vol C Tables 4.2.6.8 and 6.1.1.4'
    'H' 'H' 0.0000 0.0000
                         'International Tables Vol C Tables 4.2.6.8 and 6.1.1.4'
    'O' 'O' 0.0106 0.0060
                         'International Tables Vol C Tables 4.2.6.8 and 6.1.1.4'
    'P' 'P' 0.1023 0.0942
                         'International Tables Vol C Tables 4.2.6.8 and 6.1.1.4'
_computing_data_collection     'APEX2 (Bruker, 2005)'
_computing_cell_refinement     'SAINT-Plus (Bruker, 2005)'
_computing_data_reduction     'SAINT-plus (Bruker, 2005)'
_computing_structure_solution     'SHELXS97 (Sheldrick, 2008)'
_computing_structure_refinement     'SHELXL97 (Sheldrick, 2008)'
_computing_molecular_graphics     'SHELXTL (Sheldrick, 2008)'
_computing_publication_material     'SHELXTL (Sheldrick, 2008)'
loop_
    _atom_site_type_symbol
    _atom_site_label
    _atom_site_fract_x
    _atom_site_fract_y
    _atom_site_fract_z
    _atom_site_U_iso_or_equiv
    _atom_site_adp_type
    _atom_site_calc_flag
    _atom_site_refinement_flags
    _atom_site_occupancy
    _atom_site_symmetry_multiplicity
    _atom_site_disorder_assembly
    _atom_site_disorder_group
    C C1A 0.37941(15) 0.82094(11) 0.53677(10) 0.0274(4) Uani d . 1 1 . .
    C C2A 0.31908(16) 0.88254(12) 0.49585(11) 0.0332(4) Uani d . 1 1 . .
    H H2A 0.3066 0.8730 0.4382 0.040 Uiso calc R 1 1 . .
    C C3A 0.27640(17) 0.95794(12) 0.53724(12) 0.0370(5) Uani d . 1 1 . .
    H H3A 0.2357 0.9981 0.5071 0.044 Uiso calc R 1 1 . .
    C C4A 0.29204(16) 0.97513(12) 0.62065(12) 0.0335(4) Uani d . 1 1 . .
    H H4A 0.2625 1.0264 0.6482 0.040 Uiso calc R 1 1 . .
    C C5A 0.35234(16) 0.91537(11) 0.66360(11) 0.0285(4) Uani d . 1 1 . .
    C C6A 0.39397(15) 0.84093(11) 0.62080(11) 0.0268(4) Uani d . 1 1 . .
    C C7A 0.48344(15) 0.79506(11) 0.82089(11) 0.0282(4) Uani d . 1 1 . .
    C C8A 0.46446(16) 0.84741(12) 0.89246(11) 0.0333(4) Uani d . 1 1 . .
    H H8A 0.4901 0.8277 0.9429 0.040 Uiso calc R 1 1 . .
    C C9A 0.40934(17) 0.92762(13) 0.89305(12) 0.0373(5) Uani d . 1 1 . .
    H H9A 0.4002 0.9614 0.9436 0.045 Uiso calc R 1 1 . .
    C C10A 0.36791(17) 0.95880(12) 0.82206(11) 0.0340(5) Uani d . 1 1 . .
    H H10A 0.3293 1.0128 0.8228 0.041 Uiso calc R 1 1 . .
    C C11A 0.38466(15) 0.90833(11) 0.74890(11) 0.0284(4) Uani d . 1 1 . .
    C C12A 0.44181(15) 0.82992(11) 0.75056(10) 0.0270(4) Uani d . 1 1 . .
    C C21A 0.33887(16) 0.62567(11) 0.49008(10) 0.0291(4) Uani d . 1 1 . .
    C C22A 0.23537(17) 0.63032(13) 0.52293(11) 0.0366(5) Uani d . 1 1 . .
    H H22A 0.2125 0.6885 0.5417 0.044 Uiso calc R 1 1 . .
    C C23A 0.16524(19) 0.55069(14) 0.52854(12) 0.0440(5) Uani d . 1 1 . .
    H H23A 0.0955 0.5547 0.5520 0.053 Uiso calc R 1 1 . .
    C C24A 0.1962(2) 0.46631(13) 0.50037(12) 0.0431(5) Uani d . 1 1 . .
    H H24A 0.1477 0.4121 0.5041 0.052 Uiso calc R 1 1 . .
    C C25A 0.2978(2) 0.45991(13) 0.46652(12) 0.0438(5) Uani d . 1 1 . .
    H H25A 0.3189 0.4015 0.4463 0.053 Uiso calc R 1 1 . .
    C C26A 0.36865(18) 0.53926(12) 0.46226(12) 0.0378(5) Uani d . 1 1 . .
    H H26A 0.4391 0.5346 0.4399 0.045 Uiso calc R 1 1 . .
    C C31A 0.42922(15) 0.74431(11) 0.38134(10) 0.0278(4) Uani d . 1 1 . .
    C C32A 0.35837(16) 0.68820(12) 0.31898(11) 0.0317(4) Uani d . 1 1 . .
    H H32A 0.3069 0.6399 0.3316 0.038 Uiso calc R 1 1 . .
    C C33A 0.36212(17) 0.70197(13) 0.23882(12) 0.0375(5) Uani d . 1 1 . .
    H H33A 0.3141 0.6624 0.1970 0.045 Uiso calc R 1 1 . .
    C C34A 0.43455(17) 0.77238(13) 0.21902(12) 0.0386(5) Uani d . 1 1 . .
    H H34A 0.4369 0.7814 0.1639 0.046 Uiso calc R 1 1 . .
    C C35A 0.50414(18) 0.83009(13) 0.28039(12) 0.0404(5) Uani d . 1 1 . .
    H H35A 0.5533 0.8797 0.2674 0.048 Uiso calc R 1 1 . .
    C C36A 0.50225(17) 0.81565(12) 0.36026(11) 0.0351(5) Uani d . 1 1 . .
    H H36A 0.5514 0.8549 0.4017 0.042 Uiso calc R 1 1 . .
    C C41A 0.58347(16) 0.67629(11) 0.92241(11) 0.0302(4) Uani d . 1 1 . .
    C C42A 0.68812(17) 0.71181(12) 0.96745(12) 0.0360(5) Uani d . 1 1 . .
    H H42A 0.7459 0.7422 0.9416 0.043 Uiso calc R 1 1 . .
    C C43A 0.7095(2) 0.70373(14) 1.04910(13) 0.0472(6) Uani d . 1 1 . .
    H H43A 0.7812 0.7291 1.0789 0.057 Uiso calc R 1 1 . .
    C C44A 0.6276(2) 0.65914(14) 1.08731(13) 0.0518(6) Uani d . 1 1 . .
    H H44A 0.6424 0.6536 1.1435 0.062 Uiso calc R 1 1 . .
    C C45A 0.5234(2) 0.62240(14) 1.04374(13) 0.0530(6) Uani d . 1 1 . .
    H H45A 0.4668 0.5912 1.0699 0.064 Uiso calc R 1 1 . .
    C C46A 0.50146(19) 0.63084(13) 0.96218(12) 0.0442(5) Uani d . 1 1 . .
    H H46A 0.4295 0.6053 0.9328 0.053 Uiso calc R 1 1 . .
    C C51A 0.44897(15) 0.60216(11) 0.77260(10) 0.0265(4) Uani d . 1 1 . .
    C C52A 0.33230(16) 0.61084(12) 0.77160(11) 0.0357(5) Uani d . 1 1 . .
    H H52A 0.3082 0.6676 0.7932 0.043 Uiso calc R 1 1 . .
    C C53A 0.25030(17) 0.53820(12) 0.73967(11) 0.0376(5) Uani d . 1 1 . .
    H H53A 0.1707 0.5454 0.7392 0.045 Uiso calc R 1 1 . .
    C C54A 0.28428(18) 0.45581(13) 0.70864(11) 0.0378(5) Uani d . 1 1 . .
    H H54A 0.2282 0.4059 0.6867 0.045 Uiso calc R 1 1 . .
    C C55A 0.39956(19) 0.44551(13) 0.70934(13) 0.0466(6) Uani d . 1 1 . .
    H H55A 0.4230 0.3883 0.6884 0.056 Uiso calc R 1 1 . .
    C C56A 0.48183(17) 0.51863(13) 0.74064(12) 0.0398(5) Uani d . 1 1 . .
    H H56A 0.5613 0.5113 0.7401 0.048 Uiso calc R 1 1 . .
    O O1A 0.44942(10) 0.78761(7) 0.67250(7) 0.0282(3) Uani d . 1 1 . .
    P P1A 0.44520(4) 0.72421(3) 0.48805(3) 0.02816(12) Uani d . 1 1 . .
    P P2A 0.56344(4) 0.69353(3) 0.81530(3) 0.02891(12) Uani d . 1 1 . .
    C C1B 0.00064(16) 0.29822(12) 0.74027(11) 0.0290(4) Uani d . 1 1 . .
    C C2B -0.01889(16) 0.35240(12) 0.67774(11) 0.0338(4) Uani d . 1 1 . .
    H H2B 0.0026 0.3324 0.6259 0.041 Uiso calc R 1 1 . .
    C C3B -0.06894(17) 0.43487(12) 0.68878(11) 0.0355(5) Uani d . 1 1 . .
    H H3B -0.0795 0.4697 0.6447 0.043 Uiso calc R 1 1 . .
    C C4B -0.10324(16) 0.46657(12) 0.76244(11) 0.0326(4) Uani d . 1 1 . .
    H H4B -0.1380 0.5223 0.7694 0.039 Uiso calc R 1 1 . .
    C C5B -0.08556(15) 0.41471(11) 0.82632(11) 0.0280(4) Uani d . 1 1 . .
    C C6B -0.03372(15) 0.33400(11) 0.81348(10) 0.0269(4) Uani d . 1 1 . .
    C C7B -0.07776(15) 0.32607(11) 1.01918(10) 0.0257(4) Uani d . 1 1 . .
    C C8B -0.12956(16) 0.39021(11) 1.06783(11) 0.0307(4) Uani d . 1 1 . .
    H H8B -0.1366 0.3810 1.1225 0.037 Uiso calc R 1 1 . .
    C C9B -0.17122(17) 0.46730(12) 1.03859(12) 0.0354(5) Uani d . 1 1 . .
    H H9B -0.2063 0.5089 1.0737 0.043 Uiso calc R 1 1 . .
    C C10B -0.16281(16) 0.48458(12) 0.96022(11) 0.0335(4) Uani d . 1 1 . .
    H H10B -0.1914 0.5373 0.9410 0.040 Uiso calc R 1 1 . .
    C C11B -0.11105(16) 0.42244(11) 0.90970(11) 0.0277(4) Uani d . 1 1 . .
    C C12B -0.07107(15) 0.34590(11) 0.94068(10) 0.0258(4) Uani d . 1 1 . .
    C C21B -0.04604(17) 0.10425(12) 0.73400(10) 0.0297(4) Uani d . 1 1 . .
    C C22B -0.16215(17) 0.11507(13) 0.71759(11) 0.0369(5) Uani d . 1 1 . .
    H H22B -0.1842 0.1739 0.7086 0.044 Uiso calc R 1 1 . .
    C C23B -0.24634(19) 0.04216(13) 0.71404(12) 0.0423(5) Uani d . 1 1 . .
    H H23B -0.3252 0.0509 0.7021 0.051 Uiso calc R 1 1 . .
    C C24B -0.2155(2) -0.04334(13) 0.72784(12) 0.0450(6) Uani d . 1 1 . .
    H H24B -0.2730 -0.0936 0.7256 0.054 Uiso calc R 1 1 . .
    C C25B -0.1012(2) -0.05521(14) 0.74479(13) 0.0513(6) Uani d . 1 1 . .
    H H25B -0.0797 -0.1140 0.7543 0.062 Uiso calc R 1 1 . .
    C C26B -0.01721(19) 0.01758(13) 0.74821(12) 0.0422(5) Uani d . 1 1 . .
    H H26B 0.0615 0.0083 0.7605 0.051 Uiso calc R 1 1 . .
    C C31B 0.09720(16) 0.17990(12) 0.62744(11) 0.0307(4) Uani d . 1 1 . .
    C C32B 0.01672(18) 0.13673(13) 0.56366(11) 0.0403(5) Uani d . 1 1 . .
    H H32B -0.0558 0.1104 0.5747 0.048 Uiso calc R 1 1 . .
    C C33B 0.04143(19) 0.13184(14) 0.48452(12) 0.0455(5) Uani d . 1 1 . .
    H H33B -0.0141 0.1019 0.4416 0.055 Uiso calc R 1 1 . .
    C C34B 0.14588(19) 0.17008(13) 0.46724(12) 0.0420(5) Uani d . 1 1 . .
    H H34B 0.1620 0.1674 0.4126 0.050 Uiso calc R 1 1 . .
    C C35B 0.22697(18) 0.21236(13) 0.52976(13) 0.0402(5) Uani d . 1 1 . .
    H H35B 0.2993 0.2386 0.5182 0.048 Uiso calc R 1 1 . .
    C C36B 0.20306(17) 0.21651(12) 0.60921(12) 0.0348(5) Uani d . 1 1 . .
    H H36B 0.2599 0.2448 0.6520 0.042 Uiso calc R 1 1 . .
    C C41B -0.01766(15) 0.24706(10) 1.16214(10) 0.0247(4) Uani d . 1 1 . .
    C C42B 0.08149(16) 0.28867(11) 1.21114(11) 0.0301(4) Uani d . 1 1 . .
    H H42B 0.1489 0.3044 1.1870 0.036 Uiso calc R 1 1 . .
    C C43B 0.08319(17) 0.30748(12) 1.29468(11) 0.0343(5) Uani d . 1 1 . .
    H H43B 0.1510 0.3368 1.3273 0.041 Uiso calc R 1 1 . .
    C C44B -0.01381(18) 0.28352(12) 1.33004(11) 0.0350(5) Uani d . 1 1 . .
    H H44B -0.0130 0.2966 1.3872 0.042 Uiso calc R 1 1 . .
    C C45B -0.11229(17) 0.24048(12) 1.28261(11) 0.0363(5) Uani d . 1 1 . .
    H H45B -0.1787 0.2233 1.3073 0.044 Uiso calc R 1 1 . .
    C C46B -0.11418(16) 0.22246(12) 1.19921(11) 0.0315(4) Uani d . 1 1 . .
    H H46B -0.1822 0.1930 1.1670 0.038 Uiso calc R 1 1 . .
    C C51B -0.11728(16) 0.13006(11) 1.01669(10) 0.0279(4) Uani d . 1 1 . .
    C C52B -0.20495(17) 0.13010(13) 0.95380(11) 0.0387(5) Uani d . 1 1 . .
    H H52B -0.2184 0.1857 0.9325 0.046 Uiso calc R 1 1 . .
    C C53B -0.27329(19) 0.04889(15) 0.92185(12) 0.0477(6) Uani d . 1 1 . .
    H H53B -0.3328 0.0493 0.8785 0.057 Uiso calc R 1 1 . .
    C C54B -0.25549(19) -0.03169(14) 0.95239(14) 0.0479(6) Uani d . 1 1 . .
    H H54B -0.3021 -0.0870 0.9300 0.058 Uiso calc R 1 1 . .
    C C55B -0.16983(19) -0.03237(13) 1.01565(14) 0.0454(6) Uani d . 1 1 . .
    H H55B -0.1582 -0.0879 1.0376 0.055 Uiso calc R 1 1 . .
    C C56B -0.10075(17) 0.04794(12) 1.04714(12) 0.0361(5) Uani d . 1 1 . .
    H H56B -0.0411 0.0468 1.0902 0.043 Uiso calc R 1 1 . .
    O O1B -0.02303(10) 0.29065(7) 0.88294(7) 0.0272(3) Uani d . 1 1 . .
    P P1B 0.07320(4) 0.19318(3) 0.73453(3) 0.03273(12) Uani d . 1 1 . .
    P P2B -0.00896(4) 0.22826(3) 1.05283(3) 0.02579(11) Uani d . 1 1 . .
loop_
    _atom_site_aniso_label
    _atom_site_aniso_U_11
    _atom_site_aniso_U_22
    _atom_site_aniso_U_33
    _atom_site_aniso_U_12
    _atom_site_aniso_U_13
    _atom_site_aniso_U_23
    C1A 0.0267(10) 0.0243(9) 0.0301(10) -0.0013(7) 0.0008(8) 0.0037(7)
    C2A 0.0340(11) 0.0309(10) 0.0334(11) 0.0027(8) -0.0024(9) 0.0052(8)
    C3A 0.0363(12) 0.0289(10) 0.0453(13) 0.0059(8) -0.0043(9) 0.0089(9)
    C4A 0.0326(11) 0.0233(9) 0.0434(12) 0.0034(8) 0.0029(9) 0.0017(8)
    C5A 0.0284(10) 0.0216(9) 0.0348(11) -0.0011(7) 0.0040(8) 0.0027(7)
    C6A 0.0253(10) 0.0239(9) 0.0309(10) -0.0003(7) 0.0018(8) 0.0059(7)
    C7A 0.0259(10) 0.0286(10) 0.0295(10) -0.0011(7) 0.0046(8) 0.0036(8)
    C8A 0.0326(11) 0.0368(11) 0.0298(11) 0.0001(8) 0.0044(8) 0.0038(8)
    C9A 0.0419(13) 0.0374(11) 0.0309(11) 0.0025(9) 0.0088(9) -0.0047(9)
    C10A 0.0365(12) 0.0269(10) 0.0388(12) 0.0027(8) 0.0095(9) 0.0007(8)
    C11A 0.0279(10) 0.0232(9) 0.0333(10) -0.0016(7) 0.0055(8) 0.0017(7)
    C12A 0.0275(10) 0.0257(9) 0.0267(10) -0.0006(7) 0.0051(8) -0.0005(7)
    C21A 0.0320(11) 0.0275(10) 0.0269(10) 0.0021(8) -0.0018(8) 0.0057(7)
    C22A 0.0424(13) 0.0325(11) 0.0344(11) -0.0005(9) 0.0085(9) 0.0016(8)
    C23A 0.0474(14) 0.0473(13) 0.0355(12) -0.0084(10) 0.0100(10) 0.0036(9)
    C24A 0.0562(15) 0.0332(11) 0.0363(12) -0.0086(10) -0.0071(10) 0.0116(9)
    C25A 0.0564(15) 0.0279(11) 0.0440(13) 0.0066(10) -0.0086(11) 0.0044(9)
    C26A 0.0389(12) 0.0333(11) 0.0412(12) 0.0096(9) -0.0013(9) 0.0063(9)
    C31A 0.0250(10) 0.0304(10) 0.0287(10) 0.0052(7) 0.0037(8) 0.0047(8)
    C32A 0.0262(10) 0.0353(10) 0.0325(11) -0.0001(8) 0.0026(8) 0.0038(8)
    C33A 0.0339(12) 0.0423(12) 0.0336(11) 0.0019(9) -0.0002(9) -0.0007(9)
    C34A 0.0399(13) 0.0481(12) 0.0310(11) 0.0102(9) 0.0074(9) 0.0104(9)
    C35A 0.0405(13) 0.0405(12) 0.0408(12) -0.0022(9) 0.0059(10) 0.0125(9)
    C36A 0.0340(12) 0.0347(11) 0.0352(11) -0.0010(8) 0.0013(9) 0.0046(8)
    C41A 0.0312(11) 0.0276(10) 0.0310(10) 0.0043(8) 0.0004(8) 0.0035(8)
    C42A 0.0332(12) 0.0358(11) 0.0376(12) 0.0073(8) -0.0012(9) 0.0013(9)
    C43A 0.0475(14) 0.0491(13) 0.0408(13) 0.0166(10) -0.0117(11) -0.0041(10)
    C44A 0.0743(18) 0.0514(14) 0.0307(12) 0.0215(12) -0.0020(12) 0.0063(10)
    C45A 0.0734(18) 0.0481(13) 0.0387(13) -0.0017(12) 0.0127(12) 0.0111(10)
    C46A 0.0456(14) 0.0480(13) 0.0358(12) -0.0082(10) 0.0007(10) 0.0069(9)
    C51A 0.0274(10) 0.0290(9) 0.0229(9) 0.0044(8) 0.0016(8) 0.0031(7)
    C52A 0.0309(11) 0.0328(10) 0.0407(12) 0.0070(8) 0.0023(9) -0.0068(8)
    C53A 0.0281(11) 0.0396(11) 0.0421(12) 0.0028(8) 0.0005(9) -0.0032(9)
    C54A 0.0367(12) 0.0330(11) 0.0398(12) -0.0010(9) -0.0004(9) -0.0024(9)
    C55A 0.0458(14) 0.0311(11) 0.0597(15) 0.0070(9) 0.0067(11) -0.0094(10)
    C56A 0.0300(11) 0.0385(11) 0.0508(13) 0.0094(9) 0.0068(9) -0.0013(9)
    O1A 0.0334(7) 0.0257(6) 0.0256(7) 0.0053(5) 0.0030(5) 0.0028(5)
    P1A 0.0277(3) 0.0285(3) 0.0279(3) 0.00275(19) 0.0020(2) 0.00360(19)
    P2A 0.0252(3) 0.0323(3) 0.0292(3) 0.0020(2) 0.0033(2) 0.0044(2)
    C1B 0.0288(10) 0.0293(10) 0.0274(10) -0.0002(8) 0.0008(8) 0.0030(7)
    C2B 0.0347(12) 0.0373(11) 0.0280(10) -0.0010(9) 0.0013(8) 0.0052(8)
    C3B 0.0409(12) 0.0313(10) 0.0342(11) -0.0014(9) -0.0019(9) 0.0144(8)
    C4B 0.0360(12) 0.0228(9) 0.0378(11) -0.0007(8) -0.0006(9) 0.0070(8)
    C5B 0.0292(10) 0.0219(9) 0.0313(10) -0.0022(7) -0.0003(8) 0.0041(7)
    C6B 0.0282(10) 0.0258(9) 0.0258(10) -0.0018(7) -0.0007(8) 0.0066(7)
    C7B 0.0282(10) 0.0208(9) 0.0278(10) 0.0007(7) 0.0045(8) 0.0021(7)
    C8B 0.0343(11) 0.0276(10) 0.0304(10) 0.0038(8) 0.0061(8) 0.0024(8)
    C9B 0.0390(12) 0.0287(10) 0.0392(12) 0.0084(8) 0.0093(9) -0.0007(8)
    C10B 0.0369(12) 0.0226(9) 0.0403(12) 0.0053(8) 0.0007(9) 0.0042(8)
    C11B 0.0299(10) 0.0202(9) 0.0317(10) -0.0013(7) 0.0007(8) 0.0038(7)
    C12B 0.0251(10) 0.0213(9) 0.0297(10) 0.0011(7) 0.0030(8) 0.0002(7)
    C21B 0.0398(12) 0.0309(10) 0.0210(9) 0.0118(8) 0.0053(8) 0.0061(7)
    C22B 0.0424(13) 0.0302(10) 0.0420(12) 0.0123(9) 0.0090(10) 0.0113(9)
    C23B 0.0431(13) 0.0413(12) 0.0443(13) 0.0068(10) 0.0103(10) 0.0067(9)
    C24B 0.0648(17) 0.0334(11) 0.0374(12) 0.0007(10) 0.0123(11) 0.0048(9)
    C25B 0.0769(19) 0.0294(11) 0.0506(14) 0.0166(11) 0.0066(13) 0.0112(10)
    C26B 0.0516(14) 0.0396(12) 0.0384(12) 0.0216(10) 0.0027(10) 0.0074(9)
    C31B 0.0325(11) 0.0307(10) 0.0298(10) 0.0086(8) 0.0030(8) 0.0038(8)
    C32B 0.0354(12) 0.0540(13) 0.0304(11) -0.0028(10) 0.0040(9) 0.0069(9)
    C33B 0.0507(15) 0.0538(13) 0.0306(12) 0.0023(11) 0.0021(10) 0.0044(9)
    C34B 0.0535(15) 0.0456(12) 0.0343(12) 0.0189(10) 0.0169(10) 0.0141(9)
    C35B 0.0363(12) 0.0365(11) 0.0542(14) 0.0099(9) 0.0176(10) 0.0158(10)
    C36B 0.0340(12) 0.0281(10) 0.0427(12) 0.0065(8) 0.0036(9) 0.0045(8)
    C41B 0.0297(10) 0.0182(8) 0.0269(10) 0.0054(7) 0.0034(8) 0.0030(7)
    C42B 0.0334(11) 0.0240(9) 0.0322(10) -0.0024(8) 0.0037(8) 0.0053(7)
    C43B 0.0405(12) 0.0261(10) 0.0328(11) -0.0017(8) -0.0049(9) 0.0025(8)
    C44B 0.0481(13) 0.0315(10) 0.0254(10) 0.0087(9) 0.0023(9) 0.0027(8)
    C45B 0.0355(12) 0.0401(11) 0.0349(11) 0.0065(9) 0.0098(9) 0.0048(9)
    C46B 0.0279(11) 0.0344(10) 0.0313(11) 0.0025(8) 0.0027(8) 0.0025(8)
    C51B 0.0312(11) 0.0264(9) 0.0260(10) 0.0012(8) 0.0101(8) -0.0013(7)
    C52B 0.0429(13) 0.0396(11) 0.0317(11) -0.0064(9) 0.0039(9) 0.0053(8)
    C53B 0.0458(14) 0.0568(14) 0.0339(12) -0.0146(11) 0.0044(10) -0.0056(10)
    C54B 0.0477(14) 0.0359(12) 0.0550(15) -0.0118(10) 0.0212(12) -0.0163(10)
    C55B 0.0470(14) 0.0234(10) 0.0676(16) 0.0029(9) 0.0217(12) -0.0004(10)
    C56B 0.0372(12) 0.0291(10) 0.0429(12) 0.0054(8) 0.0111(9) 0.0012(8)
    O1B 0.0333(7) 0.0243(6) 0.0245(7) 0.0057(5) 0.0038(5) 0.0034(5)
    P1B 0.0339(3) 0.0384(3) 0.0262(3) 0.0103(2) 0.0005(2) 0.0032(2)
    P2B 0.0272(3) 0.0238(2) 0.0267(3) 0.00263(19) 0.0049(2) 0.00286(18)
_geom_special_details
;
All e.s.d.'s (except the e.s.d. in the dihedral angle between two l.s. planes)
are estimated using the full covariance matrix. The cell e.s.d.'s are taken
into account individually in the estimation of e.s.d.'s in distances, angles
and torsion angles; correlations between e.s.d.'s in cell parameters are only
used when they are defined by crystal symmetry. An approximate (isotropic)
treatment of cell e.s.d.'s is used for estimating e.s.d.'s involving l.s.
planes.
;
loop_
    _geom_bond_atom_site_label_1
    _geom_bond_atom_site_label_2
    _geom_bond_site_symmetry_2
    _geom_bond_distance
    _geom_bond_publ_flag
    C1A C6A . 1.388(2) ?
    C1A C2A . 1.396(2) ?
    C1A P1A . 1.8312(18) ?
    C2A C3A . 1.399(3) ?
    C2A H2A . 0.9500 ?
    C3A C4A . 1.376(3) ?
    C3A H3A . 0.9500 ?
    C4A C5A . 1.394(3) ?
    C4A H4A . 0.9500 ?
    C5A C6A . 1.393(2) ?
    C5A C11A . 1.453(2) ?
    C6A O1A . 1.385(2) ?
    C7A C8A . 1.395(2) ?
    C7A C12A . 1.395(2) ?
    C7A P2A . 1.8355(19) ?
    C8A C9A . 1.397(3) ?
    C8A H8A . 0.9500 ?
    C9A C10A . 1.378(3) ?
    C9A H9A . 0.9500 ?
    C10A C11A . 1.396(2) ?
    C10A H10A . 0.9500 ?
    C11A C12A . 1.389(2) ?
    C12A O1A . 1.3933(19) ?
    C21A C26A . 1.391(2) ?
    C21A C22A . 1.392(3) ?
    C21A P1A . 1.8320(17) ?
    C22A C23A . 1.389(2) ?
    C22A H22A . 0.9500 ?
    C23A C24A . 1.371(3) ?
    C23A H23A . 0.9500 ?
    C24A C25A . 1.382(3) ?
    C24A H24A . 0.9500 ?
    C25A C26A . 1.385(3) ?
    C25A H25A . 0.9500 ?
    C26A H26A . 0.9500 ?
    C31A C32A . 1.393(2) ?
    C31A C36A . 1.398(2) ?
    C31A P1A . 1.8344(18) ?
    C32A C33A . 1.383(2) ?
    C32A H32A . 0.9500 ?
    C33A C34A . 1.375(3) ?
    C33A H33A . 0.9500 ?
    C34A C35A . 1.387(3) ?
    C34A H34A . 0.9500 ?
    C35A C36A . 1.379(3) ?
    C35A H35A . 0.9500 ?
    C36A H36A . 0.9500 ?
    C41A C42A . 1.391(2) ?
    C41A C46A . 1.395(3) ?
    C41A P2A . 1.8305(19) ?
    C42A C43A . 1.381(3) ?
    C42A H42A . 0.9500 ?
    C43A C44A . 1.373(3) ?
    C43A H43A . 0.9500 ?
    C44A C45A . 1.381(3) ?
    C44A H44A . 0.9500 ?
    C45A C46A . 1.382(3) ?
    C45A H45A . 0.9500 ?
    C46A H46A . 0.9500 ?
    C51A C56A . 1.387(2) ?
    C51A C52A . 1.386(2) ?
    C51A P2A . 1.8321(17) ?
    C52A C53A . 1.385(2) ?
    C52A H52A . 0.9500 ?
    C53A C54A . 1.373(3) ?
    C53A H53A . 0.9500 ?
    C54A C55A . 1.375(3) ?
    C54A H54A . 0.9500 ?
    C55A C56A . 1.390(3) ?
    C55A H55A . 0.9500 ?
    C56A H56A . 0.9500 ?
    C1B C6B . 1.390(2) ?
    C1B C2B . 1.400(2) ?
    C1B P1B . 1.8306(19) ?
    C2B C3B . 1.398(3) ?
    C2B H2B . 0.9500 ?
    C3B C4B . 1.380(3) ?
    C3B H3B . 0.9500 ?
    C4B C5B . 1.393(2) ?
    C4B H4B . 0.9500 ?
    C5B C6B . 1.389(2) ?
    C5B C11B . 1.451(2) ?
    C6B O1B . 1.3890(19) ?
    C7B C12B . 1.387(2) ?
    C7B C8B . 1.398(2) ?
    C7B P2B . 1.8296(18) ?
    C8B C9B . 1.395(2) ?
    C8B H8B . 0.9500 ?
    C9B C10B . 1.376(3) ?
    C9B H9B . 0.9500 ?
    C10B C11B . 1.397(2) ?
    C10B H10B . 0.9500 ?
    C11B C12B . 1.393(2) ?
    C12B O1B . 1.3891(19) ?
    C21B C22B . 1.389(3) ?
    C21B C26B . 1.390(2) ?
    C21B P1B . 1.8264(19) ?
    C22B C23B . 1.383(3) ?
    C22B H22B . 0.9500 ?
    C23B C24B . 1.379(3) ?
    C23B H23B . 0.9500 ?
    C24B C25B . 1.373(3) ?
    C24B H24B . 0.9500 ?
    C25B C26B . 1.380(3) ?
    C25B H25B . 0.9500 ?
    C26B H26B . 0.9500 ?
    C31B C36B . 1.389(3) ?
    C31B C32B . 1.393(2) ?
    C31B P1B . 1.8331(18) ?
    C32B C33B . 1.380(3) ?
    C32B H32B . 0.9500 ?
    C33B C34B . 1.377(3) ?
    C33B H33B . 0.9500 ?
    C34B C35B . 1.380(3) ?
    C34B H34B . 0.9500 ?
    C35B C36B . 1.383(3) ?
    C35B H35B . 0.9500 ?
    C36B H36B . 0.9500 ?
    C41B C46B . 1.391(2) ?
    C41B C42B . 1.393(2) ?
    C41B P2B . 1.8308(17) ?
    C42B C43B . 1.388(2) ?
    C42B H42B . 0.9500 ?
    C43B C44B . 1.377(3) ?
    C43B H43B . 0.9500 ?
    C44B C45B . 1.383(3) ?
    C44B H44B . 0.9500 ?
    C45B C46B . 1.385(2) ?
    C45B H45B . 0.9500 ?
    C46B H46B . 0.9500 ?
    C51B C56B . 1.388(2) ?
    C51B C52B . 1.388(3) ?
    C51B P2B . 1.8333(17) ?
    C52B C53B . 1.392(2) ?
    C52B H52B . 0.9500 ?
    C53B C54B . 1.370(3) ?
    C53B H53B . 0.9500 ?
    C54B C55B . 1.378(3) ?
    C54B H54B . 0.9500 ?
    C55B C56B . 1.384(2) ?
    C55B H55B . 0.9500 ?
    C56B H56B . 0.9500 ?
loop_
    _geom_angle_atom_site_label_1
    _geom_angle_atom_site_label_2
    _geom_angle_atom_site_label_3
    _geom_angle_site_symmetry_1
    _geom_angle_site_symmetry_3
    _geom_angle
    _geom_angle_publ_flag
    C6A C1A C2A . . 114.83(16) ?
    C6A C1A P1A . . 119.91(14) ?
    C2A C1A P1A . . 125.14(14) ?
    C1A C2A C3A . . 121.96(18) ?
    C1A C2A H2A . . 119.0 ?
    C3A C2A H2A . . 119.0 ?
    C4A C3A C2A . . 121.47(18) ?
    C4A C3A H3A . . 119.3 ?
    C2A C3A H3A . . 119.3 ?
    C3A C4A C5A . . 118.23(17) ?
    C3A C4A H4A . . 120.9 ?
    C5A C4A H4A . . 120.9 ?
    C6A C5A C4A . . 119.06(17) ?
    C6A C5A C11A . . 105.72(16) ?
    C4A C5A C11A . . 135.21(17) ?
    O1A C6A C1A . . 123.88(16) ?
    O1A C6A C5A . . 111.64(15) ?
    C1A C6A C5A . . 124.45(17) ?
    C8A C7A C12A . . 113.82(17) ?
    C8A C7A P2A . . 125.20(15) ?
    C12A C7A P2A . . 120.86(13) ?
    C7A C8A C9A . . 122.72(18) ?
    C7A C8A H8A . . 118.6 ?
    C9A C8A H8A . . 118.6 ?
    C10A C9A C8A . . 121.52(17) ?
    C10A C9A H9A . . 119.2 ?
    C8A C9A H9A . . 119.2 ?
    C9A C10A C11A . . 117.71(18) ?
    C9A C10A H10A . . 121.1 ?
    C11A C10A H10A . . 121.1 ?
    C12A C11A C10A . . 119.24(17) ?
    C12A C11A C5A . . 105.80(15) ?
    C10A C11A C5A . . 134.94(18) ?
    C11A C12A O1A . . 111.54(15) ?
    C11A C12A C7A . . 124.97(16) ?
    O1A C12A C7A . . 123.46(16) ?
    C26A C21A C22A . . 117.97(17) ?
    C26A C21A P1A . . 116.93(15) ?
    C22A C21A P1A . . 124.91(14) ?
    C23A C22A C21A . . 120.67(18) ?
    C23A C22A H22A . . 119.7 ?
    C21A C22A H22A . . 119.7 ?
    C24A C23A C22A . . 120.3(2) ?
    C24A C23A H23A . . 119.9 ?
    C22A C23A H23A . . 119.9 ?
    C23A C24A C25A . . 120.18(18) ?
    C23A C24A H24A . . 119.9 ?
    C25A C24A H24A . . 119.9 ?
    C24A C25A C26A . . 119.49(19) ?
    C24A C25A H25A . . 120.3 ?
    C26A C25A H25A . . 120.3 ?
    C25A C26A C21A . . 121.4(2) ?
    C25A C26A H26A . . 119.3 ?
    C21A C26A H26A . . 119.3 ?
    C32A C31A C36A . . 117.80(16) ?
    C32A C31A P1A . . 124.71(13) ?
    C36A C31A P1A . . 117.15(13) ?
    C33A C32A C31A . . 120.80(16) ?
    C33A C32A H32A . . 119.6 ?
    C31A C32A H32A . . 119.6 ?
    C34A C33A C32A . . 120.72(17) ?
    C34A C33A H33A . . 119.6 ?
    C32A C33A H33A . . 119.6 ?
    C33A C34A C35A . . 119.33(18) ?
    C33A C34A H34A . . 120.3 ?
    C35A C34A H34A . . 120.3 ?
    C36A C35A C34A . . 120.18(17) ?
    C36A C35A H35A . . 119.9 ?
    C34A C35A H35A . . 119.9 ?
    C35A C36A C31A . . 121.15(17) ?
    C35A C36A H36A . . 119.4 ?
    C31A C36A H36A . . 119.4 ?
    C42A C41A C46A . . 117.76(18) ?
    C42A C41A P2A . . 117.35(14) ?
    C46A C41A P2A . . 124.89(14) ?
    C43A C42A C41A . . 121.18(19) ?
    C43A C42A H42A . . 119.4 ?
    C41A C42A H42A . . 119.4 ?
    C44A C43A C42A . . 120.2(2) ?
    C44A C43A H43A . . 119.9 ?
    C42A C43A H43A . . 119.9 ?
    C43A C44A C45A . . 119.7(2) ?
    C43A C44A H44A . . 120.2 ?
    C45A C44A H44A . . 120.2 ?
    C44A C45A C46A . . 120.2(2) ?
    C44A C45A H45A . . 119.9 ?
    C46A C45A H45A . . 119.9 ?
    C45A C46A C41A . . 120.89(19) ?
    C45A C46A H46A . . 119.6 ?
    C41A C46A H46A . . 119.6 ?
    C56A C51A C52A . . 118.26(16) ?
    C56A C51A P2A . . 117.54(14) ?
    C52A C51A P2A . . 124.19(13) ?
    C53A C52A C51A . . 121.12(17) ?
    C53A C52A H52A . . 119.4 ?
    C51A C52A H52A . . 119.4 ?
    C54A C53A C52A . . 119.89(19) ?
    C54A C53A H53A . . 120.1 ?
    C52A C53A H53A . . 120.1 ?
    C53A C54A C55A . . 119.98(17) ?
    C53A C54A H54A . . 120.0 ?
    C55A C54A H54A . . 120.0 ?
    C54A C55A C56A . . 120.15(18) ?
    C54A C55A H55A . . 119.9 ?
    C56A C55A H55A . . 119.9 ?
    C51A C56A C55A . . 120.58(19) ?
    C51A C56A H56A . . 119.7 ?
    C55A C56A H56A . . 119.7 ?
    C6A O1A C12A . . 105.30(13) ?
    C1A P1A C21A . . 103.15(8) ?
    C1A P1A C31A . . 102.08(8) ?
    C21A P1A C31A . . 103.78(8) ?
    C41A P2A C51A . . 102.14(8) ?
    C41A P2A C7A . . 100.61(8) ?
    C51A P2A C7A . . 101.40(8) ?
    C6B C1B C2B . . 114.00(17) ?
    C6B C1B P1B . . 119.76(14) ?
    C2B C1B P1B . . 126.11(14) ?
    C3B C2B C1B . . 122.40(17) ?
    C3B C2B H2B . . 118.8 ?
    C1B C2B H2B . . 118.8 ?
    C4B C3B C2B . . 121.25(17) ?
    C4B C3B H3B . . 119.4 ?
    C2B C3B H3B . . 119.4 ?
    C3B C4B C5B . . 118.25(18) ?
    C3B C4B H4B . . 120.9 ?
    C5B C4B H4B . . 120.9 ?
    C6B C5B C4B . . 118.87(17) ?
    C6B C5B C11B . . 106.04(15) ?
    C4B C5B C11B . . 135.08(17) ?
    C5B C6B O1B . . 111.51(15) ?
    C5B C6B C1B . . 125.21(17) ?
    O1B C6B C1B . . 123.25(16) ?
    C12B C7B C8B . . 114.56(16) ?
    C12B C7B P2B . . 119.20(13) ?
    C8B C7B P2B . . 125.98(14) ?
    C9B C8B C7B . . 122.00(17) ?
    C9B C8B H8B . . 119.0 ?
    C7B C8B H8B . . 119.0 ?
    C10B C9B C8B . . 121.65(17) ?
    C10B C9B H9B . . 119.2 ?
    C8B C9B H9B . . 119.2 ?
    C9B C10B C11B . . 118.18(17) ?
    C9B C10B H10B . . 120.9 ?
    C11B C10B H10B . . 120.9 ?
    C12B C11B C10B . . 118.67(17) ?
    C12B C11B C5B . . 105.53(15) ?
    C10B C11B C5B . . 135.79(17) ?
    C7B C12B O1B . . 123.42(15) ?
    C7B C12B C11B . . 124.93(16) ?
    O1B C12B C11B . . 111.65(15) ?
    C22B C21B C26B . . 117.60(18) ?
    C22B C21B P1B . . 125.56(14) ?
    C26B C21B P1B . . 116.79(15) ?
    C23B C22B C21B . . 121.45(18) ?
    C23B C22B H22B . . 119.3 ?
    C21B C22B H22B . . 119.3 ?
    C24B C23B C22B . . 119.9(2) ?
    C24B C23B H23B . . 120.1 ?
    C22B C23B H23B . . 120.1 ?
    C25B C24B C23B . . 119.5(2) ?
    C25B C24B H24B . . 120.2 ?
    C23B C24B H24B . . 120.2 ?
    C24B C25B C26B . . 120.6(2) ?
    C24B C25B H25B . . 119.7 ?
    C26B C25B H25B . . 119.7 ?
    C25B C26B C21B . . 121.0(2) ?
    C25B C26B H26B . . 119.5 ?
    C21B C26B H26B . . 119.5 ?
    C36B C31B C32B . . 118.20(18) ?
    C36B C31B P1B . . 117.16(14) ?
    C32B C31B P1B . . 124.64(15) ?
    C33B C32B C31B . . 120.61(19) ?
    C33B C32B H32B . . 119.7 ?
    C31B C32B H32B . . 119.7 ?
    C34B C33B C32B . . 120.53(19) ?
    C34B C33B H33B . . 119.7 ?
    C32B C33B H33B . . 119.7 ?
    C33B C34B C35B . . 119.61(19) ?
    C33B C34B H34B . . 120.2 ?
    C35B C34B H34B . . 120.2 ?
    C34B C35B C36B . . 120.05(19) ?
    C34B C35B H35B . . 120.0 ?
    C36B C35B H35B . . 120.0 ?
    C35B C36B C31B . . 120.99(18) ?
    C35B C36B H36B . . 119.5 ?
    C31B C36B H36B . . 119.5 ?
    C46B C41B C42B . . 118.34(16) ?
    C46B C41B P2B . . 125.19(13) ?
    C42B C41B P2B . . 116.47(13) ?
    C43B C42B C41B . . 120.97(17) ?
    C43B C42B H42B . . 119.5 ?
    C41B C42B H42B . . 119.5 ?
    C44B C43B C42B . . 119.72(17) ?
    C44B C43B H43B . . 120.1 ?
    C42B C43B H43B . . 120.1 ?
    C43B C44B C45B . . 120.16(17) ?
    C43B C44B H44B . . 119.9 ?
    C45B C44B H44B . . 119.9 ?
    C44B C45B C46B . . 120.07(18) ?
    C44B C45B H45B . . 120.0 ?
    C46B C45B H45B . . 120.0 ?
    C45B C46B C41B . . 120.73(17) ?
    C45B C46B H46B . . 119.6 ?
    C41B C46B H46B . . 119.6 ?
    C56B C51B C52B . . 118.53(17) ?
    C56B C51B P2B . . 117.23(15) ?
    C52B C51B P2B . . 123.69(14) ?
    C51B C52B C53B . . 120.2(2) ?
    C51B C52B H52B . . 119.9 ?
    C53B C52B H52B . . 119.9 ?
    C54B C53B C52B . . 120.5(2) ?
    C54B C53B H53B . . 119.7 ?
    C52B C53B H53B . . 119.7 ?
    C53B C54B C55B . . 119.83(18) ?
    C53B C54B H54B . . 120.1 ?
    C55B C54B H54B . . 120.1 ?
    C54B C55B C56B . . 119.9(2) ?
    C54B C55B H55B . . 120.0 ?
    C56B C55B H55B . . 120.0 ?
    C55B C56B C51B . . 121.0(2) ?
    C55B C56B H56B . . 119.5 ?
    C51B C56B H56B . . 119.5 ?
    C12B O1B C6B . . 105.27(13) ?
    C21B P1B C1B . . 102.18(8) ?
    C21B P1B C31B . . 101.54(8) ?
    C1B P1B C31B . . 100.47(8) ?
    C7B P2B C41B . . 101.18(8) ?
    C7B P2B C51B . . 103.45(8) ?
    C41B P2B C51B . . 103.28(8) ?
loop_
    _geom_torsion_atom_site_label_1
    _geom_torsion_atom_site_label_2
    _geom_torsion_atom_site_label_3
    _geom_torsion_atom_site_label_4
    _geom_torsion_site_symmetry_1
    _geom_torsion_site_symmetry_2
    _geom_torsion_site_symmetry_3
    _geom_torsion_site_symmetry_4
    _geom_torsion
    _geom_torsion_publ_flag
    C6A C1A C2A C3A . . . . -0.4(3) ?
    P1A C1A C2A C3A . . . . -176.48(14) ?
    C1A C2A C3A C4A . . . . 0.1(3) ?
    C2A C3A C4A C5A . . . . 0.2(3) ?
    C3A C4A C5A C6A . . . . -0.1(3) ?
    C3A C4A C5A C11A . . . . -178.70(19) ?
    C2A C1A C6A O1A . . . . 178.80(15) ?
    P1A C1A C6A O1A . . . . -4.9(2) ?
    C2A C1A C6A C5A . . . . 0.5(3) ?
    P1A C1A C6A C5A . . . . 176.79(13) ?
    C4A C5A C6A O1A . . . . -178.72(15) ?
    C11A C5A C6A O1A . . . . 0.23(19) ?
    C4A C5A C6A C1A . . . . -0.2(3) ?
    C11A C5A C6A C1A . . . . 178.70(16) ?
    C12A C7A C8A C9A . . . . -0.4(3) ?
    P2A C7A C8A C9A . . . . 175.70(14) ?
    C7A C8A C9A C10A . . . . 1.4(3) ?
    C8A C9A C10A C11A . . . . -1.1(3) ?
    C9A C10A C11A C12A . . . . -0.1(3) ?
    C9A C10A C11A C5A . . . . 177.58(19) ?
    C6A C5A C11A C12A . . . . -0.64(18) ?
    C4A C5A C11A C12A . . . . 178.05(19) ?
    C6A C5A C11A C10A . . . . -178.57(19) ?
    C4A C5A C11A C10A . . . . 0.1(4) ?
    C10A C11A C12A O1A . . . . 179.17(15) ?
    C5A C11A C12A O1A . . . . 0.86(19) ?
    C10A C11A C12A C7A . . . . 1.3(3) ?
    C5A C11A C12A C7A . . . . -177.07(16) ?
    C8A C7A C12A C11A . . . . -1.0(3) ?
    P2A C7A C12A C11A . . . . -177.23(13) ?
    C8A C7A C12A O1A . . . . -178.66(15) ?
    P2A C7A C12A O1A . . . . 5.1(2) ?
    C26A C21A C22A C23A . . . . 0.9(3) ?
    P1A C21A C22A C23A . . . . -173.89(15) ?
    C21A C22A C23A C24A . . . . -1.2(3) ?
    C22A C23A C24A C25A . . . . 0.3(3) ?
    C23A C24A C25A C26A . . . . 0.8(3) ?
    C24A C25A C26A C21A . . . . -1.1(3) ?
    C22A C21A C26A C25A . . . . 0.3(3) ?
    P1A C21A C26A C25A . . . . 175.45(15) ?
    C36A C31A C32A C33A . . . . 1.1(3) ?
    P1A C31A C32A C33A . . . . -171.98(15) ?
    C31A C32A C33A C34A . . . . -1.1(3) ?
    C32A C33A C34A C35A . . . . -0.2(3) ?
    C33A C34A C35A C36A . . . . 1.3(3) ?
    C34A C35A C36A C31A . . . . -1.3(3) ?
    C32A C31A C36A C35A . . . . 0.0(3) ?
    P1A C31A C36A C35A . . . . 173.67(16) ?
    C46A C41A C42A C43A . . . . -1.0(3) ?
    P2A C41A C42A C43A . . . . 178.54(15) ?
    C41A C42A C43A C44A . . . . 0.8(3) ?
    C42A C43A C44A C45A . . . . 0.0(3) ?
    C43A C44A C45A C46A . . . . -0.4(3) ?
    C44A C45A C46A C41A . . . . 0.0(3) ?
    C42A C41A C46A C45A . . . . 0.6(3) ?
    P2A C41A C46A C45A . . . . -178.90(16) ?
    C56A C51A C52A C53A . . . . 0.1(3) ?
    P2A C51A C52A C53A . . . . -178.74(14) ?
    C51A C52A C53A C54A . . . . 0.3(3) ?
    C52A C53A C54A C55A . . . . 0.0(3) ?
    C53A C54A C55A C56A . . . . -0.7(3) ?
    C52A C51A C56A C55A . . . . -0.7(3) ?
    P2A C51A C56A C55A . . . . 178.18(16) ?
    C54A C55A C56A C51A . . . . 1.0(3) ?
    C1A C6A O1A C12A . . . . -178.20(16) ?
    C5A C6A O1A C12A . . . . 0.28(18) ?
    C11A C12A O1A C6A . . . . -0.72(18) ?
    C7A C12A O1A C6A . . . . 177.24(16) ?
    C6A C1A P1A C21A . . . . 85.02(15) ?
    C2A C1A P1A C21A . . . . -99.11(16) ?
    C6A C1A P1A C31A . . . . -167.50(14) ?
    C2A C1A P1A C31A . . . . 8.36(17) ?
    C26A C21A P1A C1A . . . . -175.24(14) ?
    C22A C21A P1A C1A . . . . -0.44(18) ?
    C26A C21A P1A C31A . . . . 78.58(16) ?
    C22A C21A P1A C31A . . . . -106.62(17) ?
    C32A C31A P1A C1A . . . . -112.56(16) ?
    C36A C31A P1A C1A . . . . 74.27(16) ?
    C32A C31A P1A C21A . . . . -5.57(18) ?
    C36A C31A P1A C21A . . . . -178.75(14) ?
    C42A C41A P2A C51A . . . . 158.45(14) ?
    C46A C41A P2A C51A . . . . -22.01(19) ?
    C42A C41A P2A C7A . . . . -97.31(15) ?
    C46A C41A P2A C7A . . . . 82.23(18) ?
    C56A C51A P2A C41A . . . . -92.30(16) ?
    C52A C51A P2A C41A . . . . 86.51(17) ?
    C56A C51A P2A C7A . . . . 164.08(15) ?
    C52A C51A P2A C7A . . . . -17.11(18) ?
    C8A C7A P2A C41A . . . . 8.64(17) ?
    C12A C7A P2A C41A . . . . -175.55(14) ?
    C8A C7A P2A C51A . . . . 113.48(16) ?
    C12A C7A P2A C51A . . . . -70.72(15) ?
    C6B C1B C2B C3B . . . . -0.2(3) ?
    P1B C1B C2B C3B . . . . -176.01(14) ?
    C1B C2B C3B C4B . . . . -0.9(3) ?
    C2B C3B C4B C5B . . . . 0.7(3) ?
    C3B C4B C5B C6B . . . . 0.4(3) ?
    C3B C4B C5B C11B . . . . -178.09(19) ?
    C4B C5B C6B O1B . . . . -179.74(15) ?
    C11B C5B C6B O1B . . . . -0.82(19) ?
    C4B C5B C6B C1B . . . . -1.6(3) ?
    C11B C5B C6B C1B . . . . 177.31(16) ?
    C2B C1B C6B C5B . . . . 1.4(3) ?
    P1B C1B C6B C5B . . . . 177.55(13) ?
    C2B C1B C6B O1B . . . . 179.36(15) ?
    P1B C1B C6B O1B . . . . -4.5(2) ?
    C12B C7B C8B C9B . . . . 0.3(2) ?
    P2B C7B C8B C9B . . . . 174.34(14) ?
    C7B C8B C9B C10B . . . . -0.4(3) ?
    C8B C9B C10B C11B . . . . 0.1(3) ?
    C9B C10B C11B C12B . . . . 0.3(3) ?
    C9B C10B C11B C5B . . . . -179.99(19) ?
    C6B C5B C11B C12B . . . . 0.66(19) ?
    C4B C5B C11B C12B . . . . 179.32(19) ?
    C6B C5B C11B C10B . . . . -179.04(19) ?
    C4B C5B C11B C10B . . . . -0.4(4) ?
    C8B C7B C12B O1B . . . . -179.80(15) ?
    P2B C7B C12B O1B . . . . 5.8(2) ?
    C8B C7B C12B C11B . . . . 0.1(3) ?
    P2B C7B C12B C11B . . . . -174.35(14) ?
    C10B C11B C12B C7B . . . . -0.4(3) ?
    C5B C11B C12B C7B . . . . 179.80(16) ?
    C10B C11B C12B O1B . . . . 179.47(15) ?
    C5B C11B C12B O1B . . . . -0.30(19) ?
    C26B C21B C22B C23B . . . . -1.1(3) ?
    P1B C21B C22B C23B . . . . 176.26(15) ?
    C21B C22B C23B C24B . . . . 0.7(3) ?
    C22B C23B C24B C25B . . . . -0.2(3) ?
    C23B C24B C25B C26B . . . . 0.1(3) ?
    C24B C25B C26B C21B . . . . -0.5(3) ?
    C22B C21B C26B C25B . . . . 1.0(3) ?
    P1B C21B C26B C25B . . . . -176.59(15) ?
    C36B C31B C32B C33B . . . . -0.9(3) ?
    P1B C31B C32B C33B . . . . 178.46(16) ?
    C31B C32B C33B C34B . . . . -0.4(3) ?
    C32B C33B C34B C35B . . . . 1.0(3) ?
    C33B C34B C35B C36B . . . . -0.2(3) ?
    C34B C35B C36B C31B . . . . -1.1(3) ?
    C32B C31B C36B C35B . . . . 1.6(3) ?
    P1B C31B C36B C35B . . . . -177.78(14) ?
    C46B C41B C42B C43B . . . . -1.7(3) ?
    P2B C41B C42B C43B . . . . 178.82(14) ?
    C41B C42B C43B C44B . . . . 1.0(3) ?
    C42B C43B C44B C45B . . . . 0.3(3) ?
    C43B C44B C45B C46B . . . . -0.9(3) ?
    C44B C45B C46B C41B . . . . 0.1(3) ?
    C42B C41B C46B C45B . . . . 1.2(3) ?
    P2B C41B C46B C45B . . . . -179.43(14) ?
    C56B C51B C52B C53B . . . . -0.8(3) ?
    P2B C51B C52B C53B . . . . 170.45(15) ?
    C51B C52B C53B C54B . . . . 0.5(3) ?
    C52B C53B C54B C55B . . . . 0.5(3) ?
    C53B C54B C55B C56B . . . . -1.2(3) ?
    C54B C55B C56B C51B . . . . 0.9(3) ?
    C52B C51B C56B C55B . . . . 0.1(3) ?
    P2B C51B C56B C55B . . . . -171.70(14) ?
    C7B C12B O1B C6B . . . . 179.72(15) ?
    C11B C12B O1B C6B . . . . -0.19(18) ?
    C5B C6B O1B C12B . . . . 0.64(18) ?
    C1B C6B O1B C12B . . . . -177.53(16) ?
    C22B C21B P1B C1B . . . . 16.60(18) ?
    C26B C21B P1B C1B . . . . -166.02(14) ?
    C22B C21B P1B C31B . . . . -86.92(17) ?
    C26B C21B P1B C31B . . . . 90.45(15) ?
    C6B C1B P1B C21B . . . . 75.77(15) ?
    C2B C1B P1B C21B . . . . -108.63(16) ?
    C6B C1B P1B C31B . . . . -179.86(14) ?
    C2B C1B P1B C31B . . . . -4.27(18) ?
    C36B C31B P1B C21B . . . . -160.73(15) ?
    C32B C31B P1B C21B . . . . 19.90(19) ?
    C36B C31B P1B C1B . . . . 94.39(15) ?
    C32B C31B P1B C1B . . . . -84.98(18) ?
    C12B C7B P2B C41B . . . . 169.08(13) ?
    C8B C7B P2B C41B . . . . -4.67(17) ?
    C12B C7B P2B C51B . . . . -84.18(14) ?
    C8B C7B P2B C51B . . . . 102.07(16) ?
    C46B C41B P2B C7B . . . . 81.32(16) ?
    C42B C41B P2B C7B . . . . -99.27(14) ?
    C46B C41B P2B C51B . . . . -25.55(17) ?
    C42B C41B P2B C51B . . . . 153.86(13) ?
    C56B C51B P2B C7B . . . . -166.96(14) ?
    C52B C51B P2B C7B . . . . 21.73(18) ?
    C56B C51B P2B C41B . . . . -61.82(16) ?
    C52B C51B P2B C41B . . . . 126.87(16) ?
