# Supplementary material for: 4,6-Bis(diphenyl­phosphan­yl)dibenzo[b,d]furan
Source: Acta Crystallogr Sect E Struct Rep Online. 2011 Nov 16;67(Pt 12):o3319. doi: 10.1107/S1600536811047787 (PMC3238969; doi:10.1107/S1600536811047787)
Supplement: Supplementary file 2 [file e-67-o3319-Isup2.hkl]

#
# h,k,l, Fc-squared, Fo-squared, sigma(Fo-squared) and status flag
#
data_I
_shelx_title ' 10m_kznd_thash1_0s in P-1'
_shelx_refln_list_code          4
_shelx_F_calc_maximum      333.17
_exptl_crystal_F_000      1120.00
_reflns_d_resolution_high  0.7828
 
loop_
 _symmetry_equiv_pos_as_xyz
 'x, y, z'
 '-x, -y, -z'
 
_cell_length_a    11.7463
_cell_length_b    14.7238
_cell_length_c    16.7140
_cell_angle_alpha  96.821
_cell_angle_beta   96.351
_cell_angle_gamma  95.240
 
_shelx_F_squared_multiplier     1.000
 
loop_
 _refln_index_h
 _refln_index_k
 _refln_index_l
 _refln_F_squared_calc
 _refln_F_squared_meas
 _refln_F_squared_sigma
 _refln_observed_status
   1   0   0     1587.91     1454.77    108.93 o
   2   0   0    22455.47    22379.94    298.42 o
   3   0   0      343.97      381.43     12.42 o
   4   0   0      393.54      357.93     15.72 o
   5   0   0        1.75       -0.58      7.39 o
   6   0   0      187.01      178.58     17.49 o
   7   0   0      545.57      441.21     39.50 o
   8   0   0       27.86       43.74     14.61 o
   9   0   0     1063.16      984.68     44.84 o
  10   0   0       34.27       37.37     17.34 o
  11   0   0     1287.01     1266.17     79.36 o
  12   0   0      147.66      153.75     38.97 o
  13   0   0       66.31       70.87     23.15 o
  14   0   0      226.20      240.24     35.70 o
 -14   1   0      110.60      110.05     27.78 o
 -13   1   0       37.42       23.62     18.47 o
 -12   1   0      925.33      958.31     75.81 o
 -11   1   0      365.34      386.16     48.18 o
 -10   1   0      170.90      166.50     24.85 o
  -9   1   0     2818.44     2844.28    141.71 o
  -8   1   0      221.90      227.55     23.28 o
  -7   1   0      765.94      746.57     34.57 o
  -6   1   0      124.85      135.33     16.12 o
  -5   1   0       12.98       22.85      9.27 o
  -4   1   0     1921.70     1873.80     31.83 o
  -3   1   0     3747.37     3883.14     78.58 o
  -2   1   0      629.41      609.38     13.86 o
  -1   1   0     3096.78     3059.69     21.52 o
   0   1   0      121.28       62.05     34.33 o
   1   1   0     6853.25     6964.36     41.92 o
   2   1   0     5709.51     5813.27     62.21 o
   3   1   0    15223.37    15957.16    172.89 o
   4   1   0       56.04       61.61      8.51 o
   5   1   0      394.12      447.08     22.92 o
   6   1   0       90.33       85.74     14.39 o
   7   1   0      620.67      569.39     30.93 o
   8   1   0      270.59      275.63     24.88 o
   9   1   0     1292.79     1252.94     55.09 o
  10   1   0      544.43      601.85     39.44 o
  11   1   0      190.67      279.52     43.58 o
  12   1   0      231.80      260.74     46.06 o
  13   1   0       17.79       23.99     19.05 o
  14   1   0       38.49       44.81     22.29 o
 -14   2   0      260.31      327.68     39.04 o
 -13   2   0       11.46        8.28     16.77 o
 -12   2   0       13.04       -7.09     24.44 o
 -11   2   0      761.27      808.80     66.96 o
 -10   2   0        1.06        3.86     13.87 o
  -9   2   0     1827.71     1748.04     87.86 o
  -8   2   0        1.66       -1.96     11.57 o
  -7   2   0      170.32      143.54     28.52 o
  -6   2   0      657.56      618.47     31.18 o
  -5   2   0      640.11      624.91     27.02 o
  -4   2   0      595.37      628.53     19.81 o
  -3   2   0      290.76      308.22     12.23 o
  -2   2   0     4757.37     4689.80     76.04 o
  -1   2   0       12.40       17.35      2.78 o
   0   2   0     8304.56     8321.20    117.71 o
   1   2   0      455.67      460.39      7.33 o
   2   2   0   110999.88   103208.35   1445.29 o
   3   2   0     1080.25     1070.85     22.56 o
   4   2   0     9410.78     9688.39    115.44 o
   5   2   0     1537.38     1540.64     40.08 o
   6   2   0      417.88      426.39     25.55 o
   7   2   0      900.43      811.17     35.56 o
   8   2   0     1377.92     1370.53     49.72 o
   9   2   0     3778.24     3727.05    105.75 o
  10   2   0        3.05       -1.49     14.17 o
  11   2   0       11.22        6.02     22.67 o
  12   2   0       14.87       -4.96     24.09 o
  13   2   0      171.33      169.69     29.67 o
  14   2   0      453.79      514.01     46.59 o
 -14   3   0      223.72      196.19     33.27 o
 -13   3   0       64.42       65.13     23.64 o
 -12   3   0      352.82      306.09     48.54 o
 -11   3   0      585.55      573.21     59.16 o
 -10   3   0        4.95       -4.28     13.23 o
  -9   3   0     1863.26     1755.77     59.75 o
  -8   3   0      141.36      174.67     26.57 o
  -7   3   0     2444.01     2235.28     57.11 o
  -6   3   0      654.34      617.57     30.05 o
  -5   3   0     1469.07     1539.07     40.68 o
  -4   3   0     1356.82     1395.82     28.45 o
  -3   3   0    13330.18    13596.03    174.07 o
  -2   3   0     1901.30     1874.31     22.09 o
  -1   3   0    12549.70    12780.73    162.83 o
   0   3   0       10.56       10.25      4.16 o
   1   3   0     9637.42     9991.62     67.31 o
   2   3   0      425.85      423.36     10.00 o
   3   3   0    10669.96    11533.68    187.30 o
   4   3   0     4477.40     4797.86     81.10 o
   5   3   0      323.34      365.52     17.83 o
   6   3   0      148.16      141.84     16.65 o
   7   3   0       15.09        8.59     12.02 o
   8   3   0      672.02      662.79     35.94 o
   9   3   0        2.87        4.53     13.86 o
  10   3   0     1213.53     1255.10     54.11 o
  11   3   0       86.00       58.81     26.57 o
  12   3   0      181.24      192.02     41.80 o
  13   3   0       47.45       64.06     22.92 o
  14   3   0        7.83      -10.65     28.16 o
 -14   4   0      150.38      194.93     32.88 o
 -13   4   0       88.11       75.13     24.35 o
 -12   4   0       86.44       70.50     35.07 o
 -11   4   0      605.05      558.33     58.10 o
 -10   4   0      344.38      303.38     35.78 o
  -9   4   0      185.45      142.12     22.94 o
  -8   4   0      106.33      120.20     19.91 o
  -7   4   0     1891.23     1933.93     54.22 o
  -6   4   0     3577.60     3713.39     90.16 o
  -5   4   0      509.44      539.37     26.08 o
  -4   4   0      665.68      653.31     20.70 o
  -3   4   0     1084.67     1147.75     28.37 o
  -2   4   0       68.47       60.42      6.56 o
  -1   4   0      446.34      455.18      9.85 o
   0   4   0     2666.35     2666.44     31.14 o
   1   4   0      765.94      764.63     12.26 o
   2   4   0      536.17      548.14     11.75 o
   3   4   0     1326.63     1387.99     22.68 o
   4   4   0    11939.22    12620.84    136.75 o
   5   4   0      809.43      793.91     24.92 o
   6   4   0     1104.83     1142.27     37.35 o
   7   4   0     1753.54     1681.52    155.53 o
   8   4   0       70.01       59.09     17.24 o
   9   4   0      445.04      438.09     33.58 o
  10   4   0        5.80        3.54     20.90 o
  11   4   0      979.83     1004.72     73.69 o
  12   4   0        0.38       -9.55     13.51 o
  13   4   0        8.28       14.42     18.01 o
  14   4   0       12.18        3.76     18.98 o
 -14   5   0       93.21       60.21     36.31 o
 -13   5   0        5.91       25.89     20.17 o
 -12   5   0      317.82      288.24     34.04 o
 -11   5   0        0.14      -13.11     24.09 o
 -10   5   0      121.47       89.99     33.66 o
  -9   5   0      287.99      289.13     28.75 o
  -8   5   0      189.43      166.98     32.59 o
  -7   5   0      647.49      619.49     33.83 o
  -6   5   0      227.61      200.18     19.97 o
  -5   5   0     3675.39     3751.94     82.19 o
  -4   5   0      819.03      814.57     22.85 o
  -3   5   0    17077.30    17858.97    304.14 o
  -2   5   0        0.11        2.22      5.73 o
  -1   5   0       97.98      102.83      5.51 o
   0   5   0      158.99      165.39     11.29 o
   1   5   0       97.56       92.40      5.79 o
   2   5   0        1.72        4.57      3.66 o
   3   5   0      470.94      415.17     12.42 o
   4   5   0      186.09      194.58     11.65 o
   5   5   0      268.43      194.21     64.45 o
   6   5   0      563.54      619.03     25.26 o
   7   5   0      768.69      756.99     29.57 o
   8   5   0     1021.34      980.30     36.45 o
   9   5   0      136.56      137.57     22.75 o
  10   5   0      247.75      307.86     44.28 o
  11   5   0       98.70      120.10     35.43 o
  12   5   0      668.50      666.59     47.09 o
  13   5   0       68.65       91.41     25.18 o
 -14   6   0       31.20       15.06     21.17 o
 -13   6   0       32.67       38.10     21.45 o
 -12   6   0       33.52        9.81     18.74 o
 -11   6   0      166.05      159.78     41.80 o
 -10   6   0      475.11      483.58     54.91 o
  -9   6   0      588.43      573.57     56.68 o
  -8   6   0      610.05      672.76     59.16 o
  -7   6   0      538.09      491.01     51.19 o
  -6   6   0     1625.59     1623.71     48.13 o
  -5   6   0      940.80      878.45     33.45 o
  -4   6   0      227.66      216.06     18.20 o
  -3   6   0      161.08      170.87     18.07 o
  -2   6   0     5435.57     5885.99    117.68 o
  -1   6   0      364.77      362.07     31.53 o
   0   6   0      895.20      916.43     23.15 o
   1   6   0       55.71       57.52      3.91 o
   2   6   0     2437.41     2623.19     38.88 o
   3   6   0      418.73      442.02     13.04 o
   4   6   0      814.60     1001.17     20.31 o
   5   6   0      114.79      136.63     13.22 o
   6   6   0      796.23      769.50     61.82 o
   7   6   0      626.01      584.65     27.13 o
   8   6   0      167.27      155.98     17.99 o
   9   6   0      959.20     1054.67     70.85 o
  10   6   0      179.90      209.02     39.68 o
  11   6   0       10.87       21.87     16.58 o
  12   6   0      150.09      179.97     29.94 o
  13   6   0        0.51       15.58     18.49 o
 -14   7   0        0.58       -5.32     23.20 o
 -13   7   0       28.67       31.89     30.64 o
 -12   7   0       25.60       17.32     18.64 o
 -11   7   0       45.77       53.53     20.22 o
 -10   7   0      335.40      307.13     31.27 o
  -9   7   0      274.52      288.38     44.28 o
  -8   7   0      661.12      681.62     59.87 o
  -7   7   0     1778.69     1604.14     80.07 o
  -6   7   0      849.08      837.50     57.75 o
  -5   7   0      159.74      129.31     29.05 o
  -4   7   0      302.81      319.94     15.74 o
  -3   7   0     3198.72     3096.07     76.55 o
  -2   7   0      737.86      748.69     16.31 o
  -1   7   0     1199.51     1316.47     57.04 o
   0   7   0       24.66       20.93      7.64 o
   1   7   0     1058.95      949.45     21.27 o
   2   7   0        6.85        4.51      4.13 o
   3   7   0      593.04      564.16     17.50 o
   4   7   0       23.43       23.59      5.94 o
   5   7   0      146.74      129.57     11.76 o
   6   7   0       59.51       56.19     11.96 o
   7   7   0      264.93      258.13     24.90 o
   8   7   0      277.40      268.60     26.57 o
   9   7   0      805.62      860.17     65.89 o
  10   7   0      992.74      977.08     50.81 o
  11   7   0      268.49      308.63     33.44 o
  12   7   0      212.57      233.75     34.36 o
  13   7   0       26.11        2.35     17.18 o
 -14   8   0      126.47      126.56     31.48 o
 -13   8   0      126.80      123.56     28.58 o
 -12   8   0       98.05       71.92     23.56 o
 -11   8   0      350.55      328.92     35.16 o
 -10   8   0       36.41       38.30     18.41 o
  -9   8   0      638.91      628.94     40.26 o
  -8   8   0      347.13      356.41     30.55 o
  -7   8   0     1038.72     1022.33     43.07 o
  -6   8   0     3167.95     3015.08     66.37 o
  -5   8   0       22.66       19.44     11.16 o
  -4   8   0     1824.98     1875.81     43.49 o
  -3   8   0       82.59       93.20      8.50 o
  -2   8   0      968.57      953.96     15.94 o
  -1   8   0      138.70      129.59     17.28 o
   0   8   0     2838.81     2880.59     77.41 o
   1   8   0       76.57       91.01     15.03 o
   2   8   0     1875.77     1955.09     30.32 o
   3   8   0      132.51      142.72      8.94 o
   4   8   0      281.26      317.10     16.03 o
   5   8   0      497.43      484.48     24.45 o
   6   8   0     1066.12     1037.89     34.69 o
   7   8   0      118.75      146.27     17.03 o
   8   8   0       14.33       16.99     14.32 o
   9   8   0       60.71       58.49     14.85 o
  10   8   0        2.29       -6.91     13.03 o
  11   8   0       65.15       66.83     21.58 o
  12   8   0        1.51       14.88     18.79 o
 -13   9   0        1.62      -11.08     16.48 o
 -12   9   0        3.64        2.30     15.59 o
 -11   9   0       75.73       80.47     23.35 o
 -10   9   0       40.59       47.61     20.00 o
  -9   9   0      104.08       97.67     21.11 o
  -8   9   0       12.72        7.81     14.21 o
  -7   9   0        0.50       -0.01     11.84 o
  -6   9   0      648.23      681.09     34.93 o
  -5   9   0        0.02        4.47     10.36 o
  -4   9   0        0.87        2.99      6.23 o
  -3   9   0       45.01       53.07      7.16 o
  -2   9   0      405.42      455.24     44.99 o
  -1   9   0      276.93      298.54     25.80 o
   0   9   0       16.51       28.93     13.06 o
   1   9   0     5545.94     5431.91     89.43 o
   2   9   0      237.30      239.03      9.53 o
   3   9   0     1625.25     1538.93     24.11 o
   4   9   0       15.97       11.52      6.55 o
   5   9   0     1679.75     1638.02     34.53 o
   6   9   0      143.50      128.20     13.57 o
   7   9   0        0.06        6.80      8.75 o
   8   9   0        3.08       -1.98      8.39 o
   9   9   0      290.08      292.73     21.00 o
  10   9   0      325.77      356.35     27.68 o
  11   9   0      133.70      151.32     21.91 o
  12   9   0       22.54       35.88     16.16 o
 -13  10   0        3.14       -3.83     17.56 o
 -12  10   0       27.12        7.63     22.32 o
 -11  10   0      198.15      169.94     39.68 o
 -10  10   0       16.52       17.90     16.09 o
  -9  10   0      357.85      391.08     33.87 o
  -8  10   0      422.06      446.85     33.52 o
  -7  10   0       32.27       20.51     14.17 o
  -6  10   0      248.18      270.31     24.70 o
  -5  10   0       41.76       42.24      9.95 o
  -4  10   0     2890.40     2940.16    100.05 o
  -3  10   0        2.22        2.39      5.00 o
  -2  10   0      248.72      246.85     25.05 o
  -1  10   0       34.98       37.94     15.27 o
   0  10   0       35.42       41.74     15.59 o
   1  10   0      157.20      179.23     22.29 o
   2  10   0     4745.32     4458.32     87.16 o
   3  10   0       12.32       14.02      5.92 o
   4  10   0     1354.05     1348.19     25.79 o
   5  10   0      107.05      119.42     12.72 o
   6  10   0       28.29       30.75     10.33 o
   7  10   0       94.09       88.43     13.23 o
   8  10   0      407.58      423.12     23.83 o
   9  10   0        1.60        7.19      9.92 o
  10  10   0      177.11      211.59     20.28 o
  11  10   0      214.74      226.91     31.67 o
 -12  11   0        2.14       13.95     18.08 o
 -11  11   0      170.98       40.83     82.55 o
 -10  11   0      118.16      171.68     32.59 o
  -9  11   0     2500.01     2244.43     72.60 o
  -8  11   0      176.22      191.27     24.64 o
  -7  11   0      698.85      697.13     57.75 o
  -6  11   0       59.20       41.65     14.19 o
  -5  11   0      389.30      364.91     24.78 o
  -4  11   0        1.30        9.02      6.61 o
  -3  11   0      170.28      156.94     34.01 o
  -2  11   0      111.62      100.48     23.03 o
  -1  11   0      645.54      596.74     38.05 o
   0  11   0       65.70       56.68     18.13 o
   1  11   0      763.60      779.05     42.33 o
   2  11   0      116.24      118.08     20.66 o
   3  11   0      319.88      364.68     15.91 o
   4  11   0      129.02      127.22     12.24 o
   5  11   0     1264.77     1363.14     32.99 o
   6  11   0        8.36        3.70      8.76 o
   7  11   0       83.06       93.36     13.88 o
   8  11   0       28.33       33.79     11.81 o
   9  11   0        0.02      -11.10     11.10 o
  10  11   0        8.26       20.20     17.65 o
  11  11   0        0.12      -22.32     22.32 o
 -12  12   0       12.74       -1.03     17.18 o
 -11  12   0       15.99        5.17     25.86 o
 -10  12   0       89.59      102.32     23.84 o
  -9  12   0       15.97        6.29     15.24 o
  -8  12   0        5.75       -9.20     13.29 o
  -7  12   0      245.10      295.44     30.11 o
  -6  12   0       18.19       -6.16     13.82 o
  -5  12   0      159.11      182.65     19.23 o
  -4  12   0       77.42       57.77     11.38 o
  -3  12   0        4.49       -5.58     15.37 o
  -2  12   0     1358.12     1249.54     75.81 o
  -1  12   0        0.29        2.12     14.72 o
   0  12   0     3250.59     2898.16     78.65 o
   1  12   0       68.08       57.21     19.54 o
   2  12   0       58.00       62.68     18.71 o
   3  12   0        6.50        6.30     13.79 o
   4  12   0     1085.00     1046.24     37.33 o
   5  12   0      442.68      435.92     26.92 o
   6  12   0       35.15       41.45     13.78 o
   7  12   0       49.57       14.56     18.78 o
   8  12   0       48.47       43.27     20.18 o
   9  12   0      205.88      176.41     28.16 o
  10  12   0       47.88       50.01     21.79 o
 -11  13   0        6.37        5.67     35.07 o
 -10  13   0      112.36      157.65     46.41 o
  -9  13   0      620.14      611.47     70.50 o
  -8  13   0       86.24      103.80     38.62 o
  -7  13   0      387.46      385.09     54.91 o
  -6  13   0       76.35       63.06     31.88 o
  -5  13   0      370.32      374.82     52.79 o
  -4  13   0      105.05       79.00     21.47 o
  -3  13   0       17.95       11.19     16.54 o
  -2  13   0       32.74       34.62     18.78 o
  -1  13   0      461.32      450.24     36.56 o
   0  13   0      112.93      124.21     39.32 o
   1  13   0       66.92       78.75     20.27 o
   2  13   0       14.42       18.49     16.01 o
   3  13   0      311.74      262.66     33.48 o
   4  13   0       90.79      114.95     23.95 o
   5  13   0      372.06      381.46     36.07 o
   6  13   0      445.02      477.60     40.18 o
   7  13   0      211.42      217.78     31.07 o
   8  13   0      143.53      176.83     29.06 o
   9  13   0       55.81       67.33     23.29 o
 -10  14   0        6.89       -8.15     30.82 o
  -9  14   0       36.12       54.20     38.26 o
  -8  14   0        0.27       16.30     31.88 o
  -7  14   0       76.24       63.41     34.72 o
  -6  14   0      587.53      537.43     64.48 o
  -5  14   0      399.01      372.69     52.79 o
  -4  14   0       28.44       31.07     19.72 o
  -3  14   0       36.87       44.43     20.41 o
  -2  14   0      385.95      371.50     35.32 o
  -1  14   0      103.50       90.24     28.16 o
   0  14   0      289.60      269.89     41.45 o
   1  14   0        1.74        0.91     13.75 o
   2  14   0      314.28      310.28     32.52 o
   3  14   0        0.32      -14.53     14.53 o
   4  14   0      665.76      676.98     46.09 o
   5  14   0       41.15       57.94     21.62 o
   6  14   0      726.32      767.72     49.98 o
   7  14   0        7.80        9.66     17.28 o
   8  14   0        1.00        9.35     16.64 o
 -10  15   0        9.69       -6.02     31.18 o
  -9  15   0        0.01       16.65     33.66 o
  -8  15   0      242.84      254.72     53.85 o
  -7  15   0      304.08      300.07     54.20 o
  -6  15   0        1.32        4.61     27.99 o
  -5  15   0     1143.22     1168.87     62.23 o
  -4  15   0        1.89       -0.24     17.53 o
  -3  15   0     1726.13     1622.50     69.75 o
  -2  15   0        7.89       -0.21     16.84 o
  -1  15   0        0.94       -5.63     15.05 o
   0  15   0      178.50      166.24     27.53 o
   1  15   0        2.12        0.85     14.64 o
   2  15   0       31.99       37.12     19.65 o
   3  15   0      126.89      135.76     26.30 o
   4  15   0      186.31      238.17     32.38 o
   5  15   0       85.36      114.02     26.47 o
   6  15   0      234.30      266.94     34.20 o
   7  15   0        5.21       -5.33     19.48 o
  -9  16   0        2.22       -4.61     31.53 o
  -8  16   0       31.87       32.95     34.72 o
  -7  16   0      163.85      184.29     38.79 o
  -6  16   0       24.65       20.93     22.85 o
  -5  16   0      107.67       80.46     24.93 o
  -4  16   0        0.88       10.80     17.36 o
  -3  16   0       32.51       14.32     17.60 o
  -2  16   0       66.19       74.47     24.04 o
  -1  16   0        9.92       -0.73     16.24 o
   0  16   0      240.24      182.40     30.30 o
   1  16   0       19.33       27.07     19.02 o
   2  16   0        4.47      -13.90     13.90 o
   3  16   0        0.00       10.18     17.74 o
   4  16   0      368.76      404.33     41.14 o
   5  16   0       56.78       76.56     25.52 o
   6  16   0      133.42      149.97     30.69 o
  -7  17   0      131.60      146.52     32.42 o
  -6  17   0        1.84        7.69     20.43 o
  -5  17   0      384.60      496.73     47.20 o
  -4  17   0        0.43       11.45     18.10 o
  -3  17   0      867.10      918.84     58.36 o
  -2  17   0       20.43       24.27     22.67 o
  -1  17   0      484.71      441.95     43.53 o
   0  17   0      108.93      124.29     28.54 o
   1  17   0      384.49      452.66     43.21 o
   2  17   0      140.22      163.79     30.88 o
   3  17   0      268.79      278.12     37.19 o
   4  17   0       16.11        7.76     19.46 o
  -5  18   0       27.20        0.92     18.66 o
  -4  18   0       74.46      101.47     29.30 o
  -3  18   0        0.59       13.43     21.02 o
  -2  18   0        0.26        1.91     19.56 o
  -1  18   0        3.66        3.14     18.65 o
   0  18   0        0.14        1.21     18.76 o
   1  18   0       30.90       25.49     21.42 o
   2  18   0      106.53       93.14     28.39 o
  -2 -18   1        7.29       19.40     28.34 o
  -1 -18   1      237.50      220.43     35.43 o
   0 -18   1      124.92      160.30     32.27 o
   1 -18   1      177.54      179.81     33.72 o
   2 -18   1      105.34      123.42     32.95 o
   3 -18   1      217.25      235.31     36.41 o
   4 -18   1       24.20       26.51     24.15 o
   5 -18   1       80.81       56.21     25.25 o
  -4 -17   1       48.19       34.45     21.79 o
  -3 -17   1      341.37      364.79     40.41 o
  -2 -17   1        5.29      -12.43     15.69 o
  -1 -17   1       60.63       29.30     19.49 o
   0 -17   1        0.01        7.15     17.99 o
   1 -17   1       90.15      151.95     29.93 o
   2 -17   1       12.60       16.25     18.98 o
   3 -17   1       85.23       90.25     38.44 o
   4 -17   1      217.44      208.67     33.94 o
   5 -17   1       99.37      100.61     28.81 o
   6 -17   1       14.67       40.94     23.67 o
   7 -17   1      114.67      157.88     33.69 o
  -6 -16   1        0.08        6.67     20.55 o
  -5 -16   1        3.14      -13.28     16.00 o
  -4 -16   1       35.54       34.38     21.17 o
  -3 -16   1      274.92      355.41     38.42 o
  -2 -16   1      436.09      436.74     40.80 o
  -1 -16   1       87.81      115.52     26.43 o
   0 -16   1        5.28      -14.39     14.39 o
   1 -16   1      738.60      735.53     50.72 o
   2 -16   1      154.90      139.15     28.17 o
   3 -16   1        4.36       10.57     17.66 o
   4 -16   1      190.70      164.20     36.31 o
   5 -16   1        0.49        5.18     17.91 o
   6 -16   1       25.44       60.93     36.49 o
   7 -16   1       20.70       42.16     36.49 o
   8 -16   1        3.48       -6.02     28.34 o
   9 -16   1       12.31       28.34     32.95 o
  -7 -15   1      309.09      337.46     38.18 o
  -6 -15   1       10.80       22.86     18.03 o
  -5 -15   1      705.51      763.44     58.63 o
  -4 -15   1      324.02      371.49     37.55 o
  -3 -15   1      104.15       98.07     24.13 o
  -2 -15   1      125.83      137.51     26.80 o
  -1 -15   1      129.13      135.08     25.88 o
   0 -15   1       45.63       62.67     27.81 o
   1 -15   1       23.92       18.86     17.75 o
   2 -15   1      145.88      157.42     28.68 o
   3 -15   1        1.04       10.81     23.91 o
   4 -15   1      143.86      132.90     28.03 o
   5 -15   1        0.02        2.13     24.09 o
   6 -15   1      262.57      269.96     52.43 o
   7 -15   1      141.39      190.60     46.06 o
   8 -15   1       13.86       13.82     34.01 o
   9 -15   1      642.90      828.64     86.80 o
  10 -15   1       21.16      -15.23     30.82 o
  -8 -14   1        1.21       -1.93     16.34 o
  -7 -14   1       22.17       57.13     23.03 o
  -6 -14   1      132.19      122.39     25.47 o
  -5 -14   1       23.71       25.19     18.07 o
  -4 -14   1        8.85        2.39     15.89 o
  -3 -14   1      145.64      172.04     37.38 o
  -2 -14   1       19.76       27.28     16.78 o
  -1 -14   1       23.45       14.57     16.17 o
   0 -14   1      649.83      621.04     43.12 o
   1 -14   1      378.07      327.78     33.50 o
   2 -14   1       86.94       70.27     21.43 o
   3 -14   1       78.64       83.36     23.30 o
   4 -14   1      404.90      377.30     53.85 o
   5 -14   1      401.25      346.12     54.20 o
   6 -14   1        8.24      -15.59     21.96 o
   7 -14   1       12.64       30.47     31.88 o
   8 -14   1       49.56        7.09     30.47 o
   9 -14   1       70.56       92.46     41.45 o
  10 -14   1       14.49       11.34     34.36 o
  -9 -13   1        1.84        5.21     16.90 o
  -8 -13   1      165.05      181.08     29.08 o
  -7 -13   1     1226.76     1178.29     58.76 o
  -6 -13   1       41.09       41.70     19.37 o
  -5 -13   1      367.94      379.93     35.57 o
  -4 -13   1      322.76      330.09     32.57 o
  -3 -13   1      780.32      718.18     43.71 o
  -2 -13   1      310.08      295.01     30.31 o
  -1 -13   1      550.46      577.31     39.82 o
   0 -13   1      214.29      209.30     27.55 o
   1 -13   1       95.02       82.03     21.28 o
   2 -13   1      385.95      344.78     46.76 o
   3 -13   1       34.14       36.07     21.96 o
   4 -13   1      287.55      252.95     44.99 o
   5 -13   1      229.51      193.08     41.80 o
   6 -13   1      422.99      395.37     53.50 o
   7 -13   1      482.07      467.28     61.29 o
   8 -13   1       46.39       17.36     31.88 o
   9 -13   1      446.62      486.77     64.48 o
  10 -13   1      108.76       80.42     41.45 o
  11 -13   1      473.01      596.59     74.04 o
 -10 -12   1       49.73       50.28     20.98 o
  -9 -12   1       41.34       59.84     21.49 o
  -8 -12   1        7.36       13.03     15.66 o
  -7 -12   1      151.68      174.02     39.86 o
  -6 -12   1       10.07       38.58     17.40 o
  -5 -12   1       66.09       50.59     13.57 o
  -4 -12   1      292.86      332.59     22.95 o
  -3 -12   1       33.09       24.62     16.37 o
  -2 -12   1     1034.47      943.56     47.33 o
  -1 -12   1     1239.03     1169.23     52.58 o
   0 -12   1     1283.99     1162.83     51.47 o
   1 -12   1      271.20      301.81     36.67 o
   2 -12   1     1488.23     1295.47     54.85 o
   3 -12   1      726.02      651.51     59.87 o
   4 -12   1       18.27        9.05     10.98 o
   5 -12   1      183.14      185.22     19.51 o
   6 -12   1       41.23       36.86     14.17 o
   7 -12   1       24.93       34.94     15.12 o
   8 -12   1        8.38       20.74     15.44 o
   9 -12   1       66.73       63.80     21.08 o
  10 -12   1       15.79        2.57     15.88 o
  11 -12   1       27.09       35.36     22.67 o
  12 -12   1        4.84       -5.99     11.27 o
 -11 -11   1        0.27       -8.15     25.15 o
 -10 -11   1       14.34       29.50     17.88 o
  -9 -11   1       21.70       18.02     13.04 o
  -8 -11   1       28.98       24.69     11.22 o
  -7 -11   1       43.46       49.96     11.54 o
  -6 -11   1       63.26       69.52     11.44 o
  -5 -11   1     1745.56     1746.48     36.21 o
  -4 -11   1       24.09       17.17      8.20 o
  -3 -11   1      477.74      490.99     20.24 o
  -2 -11   1       47.85       56.43     17.38 o
  -1 -11   1     2584.33     2427.74     67.97 o
   0 -11   1     2756.04     2519.09     69.13 o
   1 -11   1        0.23      -11.49     13.02 o
   2 -11   1     1163.12     1025.97     66.96 o
   3 -11   1        2.04       -0.04      4.90 o
   4 -11   1      621.70      588.87     27.15 o
   5 -11   1        0.15        1.38     17.54 o
   6 -11   1      286.29      280.91     25.16 o
   7 -11   1      242.89      244.15     25.63 o
   8 -11   1      286.05      293.19     29.70 o
   9 -11   1      700.62      711.87     44.43 o
  10 -11   1      138.47      158.67     27.13 o
  11 -11   1     1181.09     1192.09     61.07 o
  12 -11   1       20.86       27.15     21.19 o
 -11 -10   1       15.15        5.00     19.13 o
 -10 -10   1      293.30      323.31     22.94 o
  -9 -10   1      115.69      138.97     16.29 o
  -8 -10   1       84.24       78.47     15.74 o
  -7 -10   1      373.45      405.83     35.62 o
  -6 -10   1       31.68       14.81     11.13 o
  -5 -10   1        4.34       -3.67      9.78 o
  -4 -10   1        1.21        0.21      7.48 o
  -3 -10   1      386.53      360.94     14.53 o
  -2 -10   1      231.51      229.70     11.24 o
  -1 -10   1        0.47       -3.31     11.90 o
   0 -10   1        0.13       -0.43     13.64 o
   1 -10   1       92.65       74.18     17.13 o
   2 -10   1      547.60      441.42     48.18 o
   3 -10   1      946.45      991.98     31.32 o
   4 -10   1       42.65       18.72      7.98 o
   5 -10   1      917.01      898.53     36.37 o
   6 -10   1      277.05      300.55     29.94 o
   7 -10   1      556.52      518.82     35.04 o
   8 -10   1       10.05        1.40     14.31 o
   9 -10   1      206.00      185.80     25.40 o
  10 -10   1       50.56       85.14     22.22 o
  11 -10   1      100.85       83.92     24.05 o
  12 -10   1      448.45      500.63     43.98 o
  13 -10   1        0.95        7.14     20.02 o
 -12  -9   1       84.45      108.02     26.72 o
 -11  -9   1       53.37       56.42     21.47 o
 -10  -9   1      116.98      106.00     23.51 o
  -9  -9   1        9.19        4.80     10.97 o
  -8  -9   1      609.00      587.42     30.17 o
  -7  -9   1      134.92      125.60     13.91 o
  -6  -9   1       42.59       65.38     10.93 o
  -5  -9   1        2.18        0.27      6.95 o
  -4  -9   1       34.41       37.69      7.34 o
  -3  -9   1     1698.34     1622.92     26.39 o
  -2  -9   1      502.07      499.61     18.32 o
  -1  -9   1      718.78      745.77     35.44 o
   0  -9   1      116.99      122.88     17.66 o
   1  -9   1     1981.13     1995.61     78.65 o
   2  -9   1     1234.08     1179.13     34.26 o
   3  -9   1      107.42      150.85     11.42 o
   4  -9   1       49.88       64.49      9.39 o
   5  -9   1       15.90        3.09     11.03 o
   6  -9   1       36.13       40.84     14.61 o
   7  -9   1     1965.47     1855.50     57.96 o
   8  -9   1       43.82       13.27      8.77 o
   9  -9   1        0.16      -12.21     12.21 o
  10  -9   1       19.72       19.60     17.36 o
  11  -9   1      213.19      211.87     40.56 o
  12  -9   1       22.49       42.67     21.36 o
  13  -9   1      149.64      193.52     33.74 o
 -12  -8   1      413.80      484.47     63.95 o
 -11  -8   1       29.19       46.41     31.18 o
 -10  -8   1       46.94       53.50     29.40 o
  -9  -8   1       19.02       23.27     14.75 o
  -8  -8   1       24.45       11.75     11.34 o
  -7  -8   1      455.15      505.19     26.45 o
  -6  -8   1      315.30      289.08     20.56 o
  -5  -8   1      431.57      422.31     18.32 o
  -4  -8   1        2.49        6.91      5.71 o
  -3  -8   1       45.79       47.33      6.24 o
  -2  -8   1        3.48        1.91      4.03 o
  -1  -8   1      207.94      217.24     14.36 o
   0  -8   1      110.76      113.05     21.55 o
   1  -8   1     2715.20     2692.11     85.03 o
   2  -8   1       82.46       74.12      6.61 o
   3  -8   1      897.44      997.57     26.15 o
   4  -8   1      762.38      700.99     33.09 o
   5  -8   1      763.71      784.26     33.27 o
   6  -8   1      161.17      133.70     19.04 o
   7  -8   1       30.43        3.55     17.01 o
   8  -8   1        0.25       -3.14     13.87 o
   9  -8   1      383.80      409.56     34.43 o
  10  -8   1      213.09      257.37     30.16 o
  11  -8   1       18.96       18.43     20.02 o
  12  -8   1       17.01       18.53     17.95 o
  13  -8   1       10.23       16.03     18.24 o
  14  -8   1      214.64      220.07     42.16 o
 -13  -7   1       63.25       44.77     23.53 o
 -12  -7   1       82.41      107.19     26.17 o
 -11  -7   1      447.56      520.78     61.64 o
 -10  -7   1      421.24      477.56     57.04 o
  -9  -7   1        8.76       17.46     14.97 o
  -8  -7   1     3555.81     3413.52     88.65 o
  -7  -7   1       80.82       43.67     29.37 o
  -6  -7   1     1091.64     1019.64     32.70 o
  -5  -7   1      130.91      131.88     11.45 o
  -4  -7   1       63.07       86.78      7.98 o
  -3  -7   1        4.00        2.32      4.44 o
  -2  -7   1     1094.88     1119.99     19.11 o
  -1  -7   1       56.88       57.75      4.57 o
   0  -7   1     2159.12     2318.40     37.17 o
   1  -7   1     4390.64     4491.26     79.36 o
   2  -7   1     8560.11     8857.36    172.32 o
   3  -7   1     9274.99     9656.36    123.66 o
   4  -7   1      135.37      160.50     12.58 o
   5  -7   1      123.47      108.28     28.16 o
   6  -7   1      408.38       61.59    181.21 o
   7  -7   1      230.19      205.29     23.13 o
   8  -7   1      144.04      132.25     21.95 o
   9  -7   1      448.75      459.35     36.51 o
  10  -7   1        0.08       23.34     16.75 o
  11  -7   1       12.67        8.35     17.02 o
  12  -7   1       86.22       92.68     31.35 o
  13  -7   1       81.85       64.33     23.57 o
  14  -7   1       50.76       15.51     22.00 o
 -13  -6   1      116.02      166.02     30.99 o
 -12  -6   1        3.32      -15.23     20.90 o
 -11  -6   1        8.68       14.17     26.22 o
 -10  -6   1      110.15      103.85     22.53 o
  -9  -6   1       92.84      114.20     21.54 o
  -8  -6   1       48.02       53.29     13.65 o
  -7  -6   1       35.47       33.42     10.62 o
  -6  -6   1      138.67      125.12     23.37 o
  -5  -6   1       35.66       40.40      9.50 o
  -4  -6   1     1074.13     1147.13     24.75 o
  -3  -6   1      625.14      646.70     14.97 o
  -2  -6   1     2208.57     2154.48     22.92 o
  -1  -6   1      420.76      438.09      9.46 o
   0  -6   1      582.25      601.99     12.48 o
   1  -6   1     2380.24     2302.72     59.19 o
   2  -6   1      598.40      738.71     18.19 o
   3  -6   1     1703.41     1757.40     29.44 o
   4  -6   1       66.65       67.57      9.32 o
   5  -6   1      155.08       47.03     90.34 o
   6  -6   1      276.23      207.30     20.43 o
   7  -6   1        4.91        9.81     12.02 o
   8  -6   1      229.11      224.26     25.11 o
   9  -6   1        3.72      -10.00     12.26 o
  10  -6   1     2019.54     2002.87     68.80 o
  11  -6   1       10.02       -6.67     14.53 o
  12  -6   1      950.50      941.79    104.69 o
  13  -6   1        0.87       -1.46     17.44 o
  14  -6   1      168.90      199.91     34.55 o
 -13  -5   1      346.34      371.99     55.62 o
 -12  -5   1       49.87       43.22     31.18 o
 -11  -5   1     1281.26     1309.15     80.95 o
 -10  -5   1       84.40       96.84     21.91 o
  -9  -5   1      331.89      347.34     31.10 o
  -8  -5   1     2350.75     2224.49    102.38 o
  -7  -5   1     1062.95     1083.49     33.82 o
  -6  -5   1     6003.24     5802.41     99.74 o
  -5  -5   1     2564.71     2372.05    139.49 o
  -4  -5   1     1054.78     1096.49     23.31 o
  -3  -5   1     4843.68     5095.65     48.63 o
  -2  -5   1      234.90      226.05      8.53 o
  -1  -5   1      209.45      216.75      6.58 o
   0  -5   1      315.55      300.69      7.35 o
   1  -5   1    10916.13    10956.73    114.61 o
   2  -5   1    12166.15    12624.26    256.14 o
   3  -5   1    11852.37    12145.25    204.94 o
   4  -5   1      541.57      590.61     58.99 o
   5  -5   1     2076.53     2008.37     72.27 o
   6  -5   1       89.18      106.28     24.80 o
   7  -5   1      491.57      502.71     45.70 o
   8  -5   1      121.29      172.88     34.72 o
   9  -5   1       15.67       34.20     16.49 o
  10  -5   1       26.41       28.67     17.25 o
  11  -5   1      238.98      228.65     29.45 o
  12  -5   1       89.49       76.20     23.15 o
  13  -5   1      558.62      529.50     44.96 o
  14  -5   1       33.34       22.15     21.68 o
 -14  -4   1       40.48       36.33     22.78 o
 -13  -4   1       24.32       14.53     28.34 o
 -12  -4   1      331.39      336.20     51.37 o
 -11  -4   1       97.32       68.45     21.39 o
 -10  -4   1      111.99      145.98     24.98 o
  -9  -4   1      136.17      133.50     22.48 o
  -8  -4   1      238.67      230.39     24.92 o
  -7  -4   1     1593.40     1543.63     49.92 o
  -6  -4   1       79.62       97.91     12.03 o
  -5  -4   1      376.14      381.92     18.39 o
  -4  -4   1      888.91      957.45     44.89 o
  -3  -4   1     7391.93     7641.73     82.22 o
  -2  -4   1     2713.81     2927.26     28.58 o
  -1  -4   1       56.73       59.11      4.62 o
   0  -4   1     2324.83     2323.85     19.05 o
   1  -4   1    28136.40    27582.35    337.85 o
   2  -4   1     3663.53     3617.05     66.45 o
   3  -4   1       52.95       33.52      7.90 o
   4  -4   1     1030.55     1126.20     43.75 o
   5  -4   1       70.51       78.65     21.26 o
   6  -4   1     2317.15     2449.79     80.42 o
   7  -4   1      197.65      203.00     31.88 o
   8  -4   1        0.03       -5.31     18.42 o
   9  -4   1       87.09       89.28     28.70 o
  10  -4   1      888.33      850.30     75.99 o
  11  -4   1      128.93      115.93     24.17 o
  12  -4   1     1335.74     1471.15     83.08 o
  13  -4   1       80.33       94.62     25.67 o
  14  -4   1       99.51      128.14     30.06 o
 -14  -3   1      104.82       94.87     27.42 o
 -13  -3   1      120.79      130.02     39.68 o
 -12  -3   1      172.48      214.59     30.65 o
 -11  -3   1      344.26      308.02     37.91 o
 -10  -3   1        0.06        5.51     13.67 o
  -9  -3   1     1577.64     1470.28     55.24 o
  -8  -3   1      287.37      269.94     25.43 o
  -7  -3   1     1022.76      979.55     58.28 o
  -6  -3   1     1957.07     1846.10     49.47 o
  -5  -3   1     6278.58     6388.29     63.30 o
  -4  -3   1     5209.51     5176.77     57.47 o
  -3  -3   1    19693.57    19665.47    571.88 o
  -2  -3   1      749.30      725.93     12.33 o
  -1  -3   1       56.55       54.67      3.90 o
   0  -3   1    12322.53    11989.63    153.05 o
   1  -3   1    26930.53    26718.79    406.47 o
   2  -3   1       62.55       68.83      6.20 o
   3  -3   1     8760.23     8888.98    206.01 o
   4  -3   1       19.57       27.21      9.02 o
   5  -3   1     5772.20     5464.75    169.87 o
   6  -3   1      792.61      760.95     32.30 o
   7  -3   1     1014.71      951.22     55.62 o
   8  -3   1      105.42      138.17     28.70 o
   9  -3   1       75.57       51.02     24.80 o
  10  -3   1        4.03       -4.25     23.38 o
  11  -3   1        1.55        7.91     15.43 o
  12  -3   1      186.69      208.87     29.93 o
  13  -3   1      157.22      209.07     32.32 o
  14  -3   1        0.84       13.46     19.42 o
 -14  -2   1      155.31      111.60     39.68 o
 -13  -2   1       48.94       28.70     29.76 o
 -12  -2   1      209.33      205.32     31.53 o
 -11  -2   1      643.59      583.63     40.94 o
 -10  -2   1        2.74       -4.46     12.08 o
  -9  -2   1      154.56      139.12     22.14 o
  -8  -2   1       89.83       75.97     16.78 o
  -7  -2   1       44.68       38.74     12.71 o
  -6  -2   1      328.39      339.36     23.76 o
  -5  -2   1     3767.14     3937.64     63.38 o
  -4  -2   1     5205.12     5367.39     66.05 o
  -3  -2   1      216.74      230.57      9.18 o
  -2  -2   1     8911.14     8769.34    288.93 o
  -1  -2   1       29.27       35.58      2.94 o
   0  -2   1      955.24      936.52     11.97 o
   1  -2   1     4917.57     4660.54    118.76 o
   2  -2   1     7589.06     7609.96    127.48 o
   3  -2   1     2259.68     2229.42     40.16 o
   4  -2   1     3850.32     3998.01     69.71 o
   5  -2   1       39.38       36.37     10.26 o
   6  -2   1      402.51      449.58     25.77 o
   7  -2   1      103.39       81.36     15.66 o
   8  -2   1     2095.22     2289.66     85.73 o
   9  -2   1       38.99       45.35     25.51 o
  10  -2   1      380.33      377.30     47.12 o
  11  -2   1       40.77       41.89     18.89 o
  12  -2   1      367.36      317.93     34.56 o
  13  -2   1       98.93       92.21     25.10 o
  14  -2   1      170.68      190.82     32.88 o
 -14  -1   1      418.12      444.61     60.58 o
 -13  -1   1      304.92      294.75     49.24 o
 -12  -1   1      220.57      204.51     29.40 o
 -11  -1   1      926.47      886.17     92.64 o
 -10  -1   1       27.99       13.22     15.24 o
  -9  -1   1     2965.39     2800.09    117.44 o
  -8  -1   1      255.01      250.75     36.31 o
  -7  -1   1     1239.96     1222.16     42.94 o
  -6  -1   1       32.37       24.93     10.95 o
  -5  -1   1      782.28      880.21     46.06 o
  -4  -1   1      146.25      162.18      9.83 o
  -3  -1   1    15890.46    15951.51    225.36 o
  -2  -1   1    16281.56    16257.07    123.96 o
  -1  -1   1     5276.75     5370.37     83.77 o
   0  -1   1      125.24       81.43     28.85 o
   1  -1   1     3292.60     3297.43     40.60 o
   2  -1   1    36110.46    34920.59    812.17 o
   3  -1   1     2994.33     3103.40     41.73 o
   4  -1   1      921.22      940.17     23.41 o
   5  -1   1       71.53       26.45      9.62 o
   6  -1   1     1328.39     1255.98     39.43 o
   7  -1   1      985.42      930.31     37.69 o
   8  -1   1       88.78       77.30     22.14 o
   9  -1   1      162.28      166.15     31.53 o
  10  -1   1      156.53      145.61     32.59 o
  11  -1   1       82.15       83.79     21.79 o
  12  -1   1        9.16       -4.29     15.37 o
  13  -1   1      412.62      453.08     41.87 o
  14  -1   1        5.81       -2.47     16.89 o
 -14   0   1       48.38       75.81     37.20 o
 -13   0   1       79.74       82.90     37.20 o
 -12   0   1      867.22      832.67     94.24 o
 -11   0   1      297.85      290.32     42.34 o
 -10   0   1     1682.18     1656.47     61.12 o
  -9   0   1      139.41      128.19     21.58 o
  -8   0   1      880.19      819.34     38.58 o
  -7   0   1      411.29      422.70     27.18 o
  -6   0   1      562.03      545.90     27.53 o
  -5   0   1       28.16       52.05     11.20 o
  -4   0   1      216.67      249.66     15.81 o
  -3   0   1      907.10      948.23     34.61 o
  -2   0   1    16922.08    16841.29    248.95 o
  -1   0   1     1672.15     1718.42     25.06 o
   1   0   1     6677.83     6744.74    181.68 o
   2   0   1       73.30       74.83      5.79 o
   3   0   1     1415.46     1536.06     27.25 o
   4   0   1      405.50      471.14     17.36 o
   5   0   1      760.14      894.18     41.98 o
   6   0   1       36.58       61.54     13.99 o
   7   0   1       66.31       46.31     16.30 o
   8   0   1       46.68       50.66     14.93 o
   9   0   1       60.07       37.91     23.38 o
  10   0   1        0.05        9.92     22.32 o
  11   0   1      505.52      516.71     40.21 o
  12   0   1        0.58       20.76     16.12 o
  13   0   1       24.07       28.08     19.52 o
  14   0   1       43.81       47.67     22.21 o
 -14   1   1        8.75        5.31     30.47 o
 -13   1   1       83.06       83.61     37.91 o
 -12   1   1        0.41       -1.41     14.97 o
 -11   1   1      370.14      364.75     34.19 o
 -10   1   1       31.41       38.30     17.09 o
  -9   1   1      253.26      264.65     27.02 o
  -8   1   1      134.00      137.70     20.22 o
  -7   1   1      724.86      670.31     49.95 o
  -6   1   1      890.56      860.95     33.44 o
  -5   1   1      667.21      762.55     29.05 o
  -4   1   1     1745.85     1803.18     31.49 o
  -3   1   1     2976.94     3158.67     50.52 o
  -2   1   1    36810.02    35734.55    581.56 o
  -1   1   1     3533.88     3537.25     42.09 o
   0   1   1      407.33      405.89      5.33 o
   1   1   1      605.91      668.64     11.43 o
   2   1   1     7772.16     7575.88    216.39 o
   3   1   1    17162.95    17505.94    217.87 o
   4   1   1     6164.10     6223.41    149.07 o
   5   1   1      292.78      319.99     21.08 o
   6   1   1     1143.24     1092.98     46.41 o
   7   1   1     2300.92     2215.73     65.54 o
   8   1   1       26.80       30.66     13.77 o
   9   1   1      451.60      443.19     46.41 o
  10   1   1        9.47        3.19     20.90 o
  11   1   1      572.84      575.23     47.12 o
  12   1   1       63.55       43.22     19.79 o
  13   1   1       35.07       39.60     21.25 o
  14   1   1       49.20       63.07     25.18 o
 -14   2   1       19.59       -5.31     27.99 o
 -13   2   1       32.44       33.66     32.95 o
 -12   2   1        4.09      -10.76     18.60 o
 -11   2   1       11.76       15.00     17.36 o
 -10   2   1     1973.13     1805.96     63.86 o
  -9   2   1       37.51       63.24     17.91 o
  -8   2   1     2045.28     1953.72     58.10 o
  -7   2   1      577.18      566.65     31.60 o
  -6   2   1      848.09      745.06     32.55 o
  -5   2   1      855.21      826.82     30.30 o
  -4   2   1     2922.64     2979.45     40.29 o
  -3   2   1    25025.25    25316.60    406.98 o
  -2   2   1    12532.37    12590.95    220.53 o
  -1   2   1     1665.08     1661.99     20.51 o
   0   2   1      451.34      437.02     11.01 o
   1   2   1      202.08      202.88      7.27 o
   2   2   1    17991.49    18632.21    240.74 o
   3   2   1    14634.67    15157.20    309.16 o
   4   2   1     4523.15     4121.99    354.05 o
   5   2   1       35.48       30.89      9.62 o
   6   2   1      549.59      480.57     26.18 o
   7   2   1       31.83       35.92     12.65 o
   8   2   1      629.28      647.96     49.60 o
   9   2   1      162.17      161.19     31.88 o
  10   2   1      180.61      198.04     35.78 o
  11   2   1      271.68      278.28     30.69 o
  12   2   1      536.86      588.30     43.84 o
  13   2   1      181.85      133.46     28.04 o
  14   2   1        0.01        7.61     19.32 o
 -14   3   1        7.16      -27.28     27.28 o
 -13   3   1      305.41      321.32     53.14 o
 -12   3   1        8.62        1.88     15.66 o
 -11   3   1       46.07       45.77     25.33 o
 -10   3   1       63.46       72.31     20.38 o
  -9   3   1        9.69        7.89     14.50 o
  -8   3   1      149.70      151.35     21.29 o
  -7   3   1      326.58      392.04     27.14 o
  -6   3   1      573.43      558.66     28.78 o
  -5   3   1      643.25      693.18     45.35 o
  -4   3   1      159.09      122.07     10.64 o
  -3   3   1      480.47      500.07     16.56 o
  -2   3   1     4491.88     4563.93     93.93 o
  -1   3   1    11471.65    11605.56    150.43 o
   0   3   1    17610.79    17481.41    144.16 o
   1   3   1      320.73      332.64      7.10 o
   2   3   1     3157.10     3311.15     51.22 o
   3   3   1       10.40        5.14      4.56 o
   4   3   1     1072.62     1077.18     22.16 o
   5   3   1     4454.76     4488.54     94.96 o
   6   3   1     3225.70     3204.97    134.98 o
   7   3   1       30.79       31.91     13.00 o
   8   3   1        3.55      -10.63     17.01 o
   9   3   1     1064.90     1209.84     69.44 o
  10   3   1      388.55      385.45     46.41 o
  11   3   1        9.42        1.14     14.47 o
  12   3   1       17.55       18.56     17.16 o
  13   3   1      186.23      178.73     30.44 o
  14   3   1       36.94       51.19     23.76 o
 -14   4   1      147.94      138.70     30.15 o
 -13   4   1       17.65        4.25     27.99 o
 -12   4   1      370.86      307.73     34.91 o
 -11   4   1      246.11      227.52     29.28 o
 -10   4   1       59.33       67.58     19.83 o
  -9   4   1       10.30        9.61     14.47 o
  -8   4   1     1340.97     1224.73     48.41 o
  -7   4   1     2708.39     2695.16     98.66 o
  -6   4   1     3840.56     3716.79     68.53 o
  -5   4   1     5269.12     5134.77     73.77 o
  -4   4   1       41.62       72.45      9.09 o
  -3   4   1     8368.03     8320.79    163.75 o
  -2   4   1     6641.29     6576.19     71.27 o
  -1   4   1    16067.49    15882.69    150.63 o
   0   4   1     2621.01     2695.04     33.28 o
   1   4   1      298.93      322.93      7.72 o
   2   4   1     1110.99     1217.00     17.26 o
   3   4   1     7304.82     7723.55     97.88 o
   4   4   1    10047.51    10700.23    115.52 o
   5   4   1     2308.36     2327.45     50.73 o
   6   4   1    14835.06    14545.45    132.64 o
   7   4   1      535.31      503.07     43.58 o
   8   4   1     2681.08     2788.47     96.72 o
   9   4   1       70.88       92.11     28.70 o
  10   4   1      778.35      687.55     41.70 o
  11   4   1       54.25       54.31     19.75 o
  12   4   1       20.67       29.83     18.76 o
  13   4   1      135.40      150.08     29.03 o
  14   4   1      470.27      542.30     99.37 o
 -14   5   1       55.33      101.30     28.17 o
 -13   5   1       12.69      -10.98     28.34 o
 -12   5   1       73.14      106.64     38.62 o
 -11   5   1       55.30       37.70     28.34 o
 -10   5   1      403.17      372.08     49.78 o
  -9   5   1      694.15      665.95     39.49 o
  -8   5   1        0.18       -2.69     11.93 o
  -7   5   1      247.98      226.46     22.94 o
  -6   5   1      389.84      380.79     25.35 o
  -5   5   1       59.79       98.92     14.64 o
  -4   5   1       49.85       46.64      8.25 o
  -3   5   1     3722.16     3943.61     69.26 o
  -2   5   1     2537.56     2687.13     62.20 o
  -1   5   1    10672.27    10892.11     67.35 o
   0   5   1     2729.53     2865.03     67.14 o
   1   5   1      495.30      475.75      9.35 o
   2   5   1      154.55      127.19      7.32 o
   3   5   1     2184.52     2227.76     26.73 o
   4   5   1       40.12       37.43      8.41 o
   5   5   1       42.58       43.76     11.99 o
   6   5   1        1.54        3.31     10.64 o
   7   5   1      666.90      636.97     33.81 o
   8   5   1      198.32      235.59     35.07 o
   9   5   1       16.26       26.42     15.53 o
  10   5   1        2.72       -5.11     13.64 o
  11   5   1      100.03       84.44     22.54 o
  12   5   1       37.37       43.72     20.41 o
  13   5   1        7.33        1.31     17.24 o
 -14   6   1        0.15       -2.12     16.89 o
 -13   6   1      123.72      157.65     44.64 o
 -12   6   1      594.42      579.94     64.83 o
 -11   6   1      101.52       74.40     34.72 o
 -10   6   1      274.20      240.83     28.37 o
  -9   6   1      257.91      239.85     27.18 o
  -8   6   1      962.26     1030.42     45.68 o
  -7   6   1      128.08      132.41     19.57 o
  -6   6   1      409.81      366.50     26.11 o
  -5   6   1      960.87      928.93     34.29 o
  -4   6   1       72.73       82.89      9.95 o
  -3   6   1     4934.45     5207.18     87.99 o
  -2   6   1       26.94       13.46      5.09 o
  -1   6   1      658.98      616.30     27.42 o
   0   6   1      573.10      560.46     35.78 o
   1   6   1      912.82      908.45     13.12 o
   2   6   1       38.34       39.68      5.24 o
   3   6   1       14.59       17.67      5.09 o
   4   6   1      137.64      160.81      9.89 o
   5   6   1      124.83      119.25     12.87 o
   6   6   1     3746.93     3581.74     71.55 o
   7   6   1      262.97      272.52     20.00 o
   8   6   1     4165.14     4222.47     71.04 o
   9   6   1      650.72      630.09     40.21 o
  10   6   1     1100.74     1070.41     52.10 o
  11   6   1      157.04      151.25     26.21 o
  12   6   1       11.13       14.52     17.63 o
  13   6   1       21.88       36.42     21.02 o
 -14   7   1        6.69      -12.06     25.86 o
 -13   7   1       80.02       54.88     23.45 o
 -12   7   1       22.57       29.76     30.47 o
 -11   7   1        0.33       13.82     29.05 o
 -10   7   1       98.81      126.83     36.14 o
  -9   7   1      172.97      153.80     24.43 o
  -8   7   1      293.52      306.14     28.75 o
  -7   7   1     2442.16     2415.77     63.30 o
  -6   7   1      478.95      488.76     29.45 o
  -5   7   1      739.50      719.98     40.92 o
  -4   7   1        4.03        3.71      6.24 o
  -3   7   1     5332.35     5728.06    119.79 o
  -2   7   1     1753.99     1809.34     39.86 o
  -1   7   1     3611.16     3717.42     72.09 o
   0   7   1      122.21      113.30     15.14 o
   1   7   1       83.74       80.73      5.91 o
   2   7   1      718.95      722.80     14.87 o
   3   7   1       95.19       94.45      7.79 o
   4   7   1       15.20        8.89      5.48 o
   5   7   1      654.44      611.88     21.88 o
   6   7   1       12.91       16.87      8.39 o
   7   7   1      361.41      343.19     22.94 o
   8   7   1      467.02      486.17     27.57 o
   9   7   1        1.22        5.35     13.61 o
  10   7   1      108.77      108.43     23.16 o
  11   7   1       45.08       43.05     18.81 o
  12   7   1      161.11      170.47     29.34 o
  13   7   1        4.60        3.62     18.13 o
 -14   8   1       39.82       27.72     22.21 o
 -13   8   1        3.73      -15.37     16.19 o
 -12   8   1       18.73       10.17     18.04 o
 -11   8   1        2.74       23.38     30.47 o
 -10   8   1       36.72       34.72     28.70 o
  -9   8   1      920.26      825.10     70.85 o
  -8   8   1     4625.35     4361.81     91.93 o
  -7   8   1       40.05       27.52     14.94 o
  -6   8   1     1633.89     1512.52     48.26 o
  -5   8   1      763.31      758.99     25.59 o
  -4   8   1        7.10        1.90     10.63 o
  -3   8   1     2251.30     2461.27     43.07 o
  -2   8   1        0.36       -0.84      3.07 o
  -1   8   1      678.30      681.63     32.57 o
   0   8   1       70.64       74.73     14.78 o
   1   8   1      104.89       96.60     16.28 o
   2   8   1       67.89       74.72      6.46 o
   3   8   1       52.40       47.29      6.80 o
   4   8   1      522.77      558.33     17.26 o
   5   8   1      379.06      371.72     18.68 o
   6   8   1      848.14      918.73     28.46 o
   7   8   1      477.10      468.34     22.76 o
   8   8   1      645.63      656.93     26.99 o
   9   8   1       65.52       61.31     13.28 o
  10   8   1      686.92      735.71     46.21 o
  11   8   1       48.53       44.35     19.46 o
  12   8   1      164.78      175.55     30.19 o
 -13   9   1        0.66       -6.28     16.25 o
 -12   9   1        0.69        3.83     25.86 o
 -11   9   1        1.58        0.70     15.63 o
 -10   9   1      120.19      122.36     24.08 o
  -9   9   1      738.70      765.94     70.85 o
  -8   9   1      109.61      110.53     35.43 o
  -7   9   1     1482.85     1398.67     84.67 o
  -6   9   1      189.08      200.52     39.68 o
  -5   9   1     1683.97     1781.35     91.76 o
  -4   9   1        0.09        0.10      5.95 o
  -3   9   1      202.35      258.89     11.75 o
  -2   9   1      957.82      883.90     39.96 o
  -1   9   1     1427.93     1432.99     48.33 o
   0   9   1       10.41       13.23     11.90 o
   1   9   1      817.28      831.55     39.68 o
   2   9   1     1806.72     1757.49     31.81 o
   3   9   1      172.24      190.35     10.75 o
   4   9   1       63.26       72.60      8.65 o
   5   9   1      539.33      496.34     21.62 o
   6   9   1      170.31      155.26     14.61 o
   7   9   1      819.12      899.73     30.21 o
   8   9   1       24.05       19.61     10.16 o
   9   9   1      339.15      388.76     23.73 o
  10   9   1       36.14       41.89     15.17 o
  11   9   1      237.58      289.45     27.46 o
  12   9   1       48.90       50.11     17.58 o
 -13  10   1        3.40       -4.07     18.23 o
 -12  10   1        0.04       -6.49     15.54 o
 -11  10   1      221.85      238.34     31.49 o
 -10  10   1      171.42       26.25     43.75 o
  -9  10   1      122.40      150.57     25.51 o
  -8  10   1      924.23      951.09     45.45 o
  -7  10   1      126.87      117.91     19.85 o
  -6  10   1       10.82       -5.14     10.57 o
  -5  10   1      148.89      156.48     13.58 o
  -4  10   1      334.35      295.21     15.15 o
  -3  10   1       21.46       10.72      5.34 o
  -2  10   1      465.39      468.14     33.58 o
  -1  10   1      135.48      134.87     21.02 o
   0  10   1      142.17      129.92     24.27 o
   1  10   1       19.29       16.26     17.54 o
   2  10   1       52.77       46.27     12.31 o
   3  10   1      431.47      437.00     14.62 o
   4  10   1        8.48        9.63      8.36 o
   5  10   1     1121.68     1109.21     30.31 o
   6  10   1      122.77      115.74     13.57 o
   7  10   1      130.38      120.58     14.50 o
   8  10   1      903.80      853.09     31.90 o
   9  10   1        1.32       -2.19      9.28 o
  10  10   1        3.07       -6.49      9.69 o
  11  10   1        2.85        5.84     12.97 o
 -12  11   1        0.21       -9.87     16.51 o
 -11  11   1        0.69        8.44     11.52 o
 -10  11   1       76.99       80.60     22.66 o
  -9  11   1      228.85      314.91     32.08 o
  -8  11   1       14.44       21.35     13.99 o
  -7  11   1        0.10       17.12     12.04 o
  -6  11   1      123.78      118.37     17.86 o
  -5  11   1       15.60        2.58      9.87 o
  -4  11   1      312.72      320.10     16.16 o
  -3  11   1       16.45       15.74     16.14 o
  -2  11   1      644.13      608.34     40.74 o
  -1  11   1      105.37       85.58     19.53 o
   0  11   1     3775.07     3533.49     82.28 o
   1  11   1     1099.22     1010.72     46.21 o
   2  11   1      302.46      303.23     28.73 o
   3  11   1      234.21      232.29     16.01 o
   4  11   1      166.31      180.30     14.48 o
   5  11   1        0.25        4.14      8.16 o
   6  11   1      709.15      667.32     26.18 o
   7  11   1      739.70      780.26     29.63 o
   8  11   1       38.57       47.00     12.81 o
   9  11   1      408.89      434.83     30.74 o
  10  11   1        2.80        2.41     15.43 o
 -12  12   1       76.89       83.50     26.20 o
 -11  12   1       31.42       22.72     18.23 o
 -10  12   1       18.87       19.78     16.47 o
  -9  12   1      186.21      169.32     25.47 o
  -8  12   1      135.29      142.43     22.73 o
  -7  12   1      209.08      207.24     23.44 o
  -6  12   1      748.43      745.58     51.90 o
  -5  12   1       63.92       45.25     12.10 o
  -4  12   1       10.58       -7.09     15.28 o
  -3  12   1       26.08       15.52     17.05 o
  -2  12   1     1583.44     1397.29     56.99 o
  -1  12   1      910.14      826.14     45.19 o
   0  12   1     2727.00     2557.56     74.24 o
   1  12   1       62.25       66.26     19.77 o
   2  12   1      211.02      209.17     31.18 o
   3  12   1       20.02       37.00     16.84 o
   4  12   1       30.49       13.12     11.88 o
   5  12   1      127.74      130.61     18.08 o
   6  12   1      114.19      100.92     17.37 o
   7  12   1      190.57      176.20     21.27 o
   8  12   1      688.59      691.19     79.53 o
   9  12   1       23.70       27.75     18.37 o
  10  12   1       26.89       48.84     21.76 o
 -11  13   1       40.88       44.99     37.55 o
 -10  13   1        9.54        0.35     30.82 o
  -9  13   1       29.40       68.02     37.55 o
  -8  13   1      103.12      114.08     38.62 o
  -7  13   1       51.15       47.47     30.47 o
  -6  13   1      215.92      196.62     44.28 o
  -5  13   1        0.43       -0.18     15.53 o
  -4  13   1      485.35      443.20     38.44 o
  -3  13   1       16.90       31.28     17.52 o
  -2  13   1      570.92      549.81     39.70 o
  -1  13   1       34.48       12.40     15.26 o
   0  13   1       68.44       77.27     20.36 o
   1  13   1      110.71      110.23     23.38 o
   2  13   1     1878.40     1821.80     66.62 o
   3  13   1      332.72      319.99     32.42 o
   4  13   1      270.44      247.36     22.60 o
   5  13   1       37.67       40.19     14.38 o
   6  13   1       15.76       29.17     18.10 o
   7  13   1      502.24      470.84     40.96 o
   8  13   1        5.79        4.22     15.43 o
   9  13   1      245.06      317.16     37.15 o
 -10  14   1       13.44      -23.74     26.92 o
  -9  14   1      238.91      264.29     53.14 o
  -8  14   1       89.41       93.53     38.97 o
  -7  14   1       88.51       66.96     36.49 o
  -6  14   1      439.00      398.33     68.91 o
  -5  14   1      242.73      181.13     29.68 o
  -4  14   1      663.90      651.09     46.21 o
  -3  14   1      240.10      252.11     31.71 o
  -2  14   1       17.86       -3.26     28.34 o
  -1  14   1       58.72       40.04     18.01 o
   0  14   1      274.82      269.07     32.04 o
   1  14   1      523.44      504.87     39.95 o
   2  14   1      521.75      571.96     42.18 o
   3  14   1       12.50        1.28     15.62 o
   4  14   1      156.09      165.38     27.41 o
   5  14   1        1.47       10.70     16.69 o
   6  14   1      217.49      275.93     33.89 o
   7  14   1        0.77       -8.98     15.28 o
   8  14   1      271.04      369.55     57.39 o
 -10  15   1        2.07       25.86     37.20 o
  -9  15   1        4.51       -5.67     30.82 o
  -8  15   1       11.08       11.34     31.18 o
  -7  15   1      178.70      189.37     32.42 o
  -6  15   1      302.40      274.80     35.95 o
  -5  15   1      124.59      114.93     27.39 o
  -4  15   1      124.53      145.65     28.14 o
  -3  15   1       58.54       77.86     24.10 o
  -2  15   1      294.07      267.82     33.19 o
  -1  15   1        5.42       -2.52     15.66 o
   0  15   1      169.54      204.15     44.46 o
   1  15   1      357.69      321.35     35.70 o
   2  15   1       84.60       83.12     23.51 o
   3  15   1        0.33        4.99     17.20 o
   4  15   1      314.00      339.91     37.73 o
   5  15   1       37.47       11.19     17.45 o
   6  15   1        9.63        4.29     16.95 o
   7  15   1        0.02       -1.94     16.87 o
  -8  16   1       33.29       28.52     23.05 o
  -7  16   1       98.37      114.48     30.03 o
  -6  16   1      478.77      479.30     45.54 o
  -5  16   1        0.19       -2.88     17.09 o
  -4  16   1      368.70      346.39     39.04 o
  -3  16   1        1.12       -7.49     16.01 o
  -2  16   1       66.89       38.77     20.25 o
  -1  16   1       34.41       31.41     20.32 o
   0  16   1        1.25       -7.97     14.78 o
   1  16   1      179.66      202.11     31.38 o
   2  16   1      238.95      248.29     34.07 o
   3  16   1      283.90      323.78     37.55 o
   4  16   1      292.54      306.12     37.09 o
   5  16   1       63.77       76.45     29.40 o
   6  16   1       49.54       42.63     23.20 o
  -7  17   1        3.52       -8.32     28.34 o
  -6  17   1       13.30        6.32     20.16 o
  -5  17   1        0.42      -14.98     18.01 o
  -4  17   1       75.13       90.99     27.55 o
  -3  17   1      194.39      197.68     33.13 o
  -2  17   1       30.67       18.08     19.77 o
  -1  17   1      472.24      491.67     45.54 o
   0  17   1      170.92      163.22     30.90 o
   1  17   1        1.63        4.60     18.56 o
   2  17   1       33.92       28.58     27.46 o
   3  17   1       26.22       19.10     19.66 o
   4  17   1       81.68      101.67     27.43 o
  -5  18   1       83.33       78.81     28.43 o
  -4  18   1      187.16      207.37     36.95 o
  -3  18   1       27.95       35.52     24.06 o
  -2  18   1      198.75      245.98     37.18 o
  -1  18   1        2.64       -3.96     18.16 o
   0  18   1       16.46       24.87     21.67 o
   1  18   1       79.27       90.33     27.83 o
  -2 -18   2       55.93       66.15     25.27 o
  -1 -18   2        5.18       -0.67     17.65 o
   0 -18   2       97.94      104.05     48.71 o
   1 -18   2       69.75       84.23     26.73 o
   2 -18   2      336.23      411.74     44.02 o
   3 -18   2       15.73       19.56     21.01 o
   4 -18   2       12.93        5.74     20.76 o
   5 -18   2        2.24       -3.19     24.80 o
  -5 -17   2      141.19      146.64     31.06 o
  -4 -17   2        4.67       17.78     18.78 o
  -3 -17   2      572.66      569.85     47.93 o
  -2 -17   2      159.30      215.16     33.29 o
  -1 -17   2        0.50      -10.58     15.07 o
   0 -17   2        1.72      -20.46     21.96 o
   1 -17   2      242.73      299.47     37.18 o
   2 -17   2       16.25        9.74     18.78 o
   3 -17   2       48.12       34.77     22.04 o
   4 -17   2        0.01        1.19     18.96 o
   5 -17   2       50.27       42.14     22.98 o
   6 -17   2       42.49       37.08     43.93 o
   7 -17   2       44.04       29.40     34.72 o
  -6 -16   2      162.26      164.11     30.86 o
  -5 -16   2      126.88      138.87     28.54 o
  -4 -16   2      343.14      376.56     39.41 o
  -3 -16   2        1.94       12.25     16.85 o
  -2 -16   2       43.68       40.02     20.92 o
  -1 -16   2      103.16       98.51     35.07 o
   0 -16   2       52.64       69.88     23.34 o
   1 -16   2        1.29        9.79     17.19 o
   2 -16   2       70.84       71.21     23.30 o
   3 -16   2      130.73      124.47     27.97 o
   4 -16   2       10.12       18.62     20.75 o
   5 -16   2        0.83        1.42     28.34 o
   6 -16   2       14.54       26.22     31.18 o
   7 -16   2        1.95      -24.80     24.80 o
   8 -16   2      174.12      253.66     57.04 o
  -7 -15   2       78.29      119.68     27.17 o
  -6 -15   2        2.87        4.77     17.18 o
  -5 -15   2      134.21      113.35     26.63 o
  -4 -15   2        0.00       -7.31     15.15 o
  -3 -15   2      252.62      245.65     31.38 o
  -2 -15   2       31.82       34.74     19.46 o
  -1 -15   2      608.21      632.92     45.57 o
   0 -15   2      126.96      134.62     26.18 o
   1 -15   2       72.27       70.93     22.01 o
   2 -15   2      204.29      174.97     29.58 o
   3 -15   2        2.00        7.44     17.38 o
   4 -15   2        4.66       -4.96     24.44 o
   5 -15   2      162.96      151.98     41.80 o
   6 -15   2       79.01       78.65     37.20 o
   7 -15   2      172.88      214.69     50.31 o
   8 -15   2      134.77      127.89     43.22 o
   9 -15   2       17.77       65.54     38.97 o
  10 -15   2        8.64      -14.88     31.53 o
  -8 -14   2        0.19       16.15     17.36 o
  -7 -14   2      217.73      204.64     30.77 o
  -6 -14   2       66.17       66.66     22.34 o
  -5 -14   2        3.34       -3.15     15.49 o
  -4 -14   2      123.35      116.74     24.21 o
  -3 -14   2       19.91       12.75     15.78 o
  -2 -14   2      181.39      182.55     26.77 o
  -1 -14   2       14.33       20.72     15.97 o
   0 -14   2      385.76      378.59     35.69 o
   1 -14   2       59.60       76.71     21.13 o
   2 -14   2      342.09      377.08     36.19 o
   3 -14   2      104.58      102.90     30.47 o
   4 -14   2      637.85      583.49     62.00 o
   5 -14   2      119.40      125.41     37.55 o
   6 -14   2      366.50      232.40     46.76 o
   7 -14   2       29.59        4.96     27.28 o
   8 -14   2       52.17       35.78     34.01 o
   9 -14   2       23.68       31.18     36.49 o
  10 -14   2      264.77      286.61     56.33 o
  -9 -13   2       64.46      105.49     24.42 o
  -8 -13   2       73.21       96.72     24.35 o
  -7 -13   2        2.82       -4.88     14.36 o
  -6 -13   2      489.94      440.90     60.93 o
  -5 -13   2       50.62       68.69     32.06 o
  -4 -13   2       81.40       88.30     21.25 o
  -3 -13   2       34.49       55.30     18.31 o
  -2 -13   2       57.18       63.09     19.57 o
  -1 -13   2       97.78      106.38     21.93 o
   0 -13   2       72.81       85.94     21.42 o
   1 -13   2     1778.63     1609.16     62.59 o
   2 -13   2      635.56      659.55     43.32 o
   3 -13   2      449.82      380.13     50.31 o
   4 -13   2     1174.54     1050.77     77.59 o
   5 -13   2      278.30      229.92     43.22 o
   6 -13   2       47.34       62.00     32.24 o
   7 -13   2       68.50      104.86     39.32 o
   8 -13   2        4.41        2.48     29.76 o
   9 -13   2       59.79       89.99     40.03 o
  10 -13   2       44.17       70.85     38.97 o
  11 -13   2        6.55        4.96     31.88 o
 -10 -12   2       75.10       53.85     32.59 o
  -9 -12   2      198.84      217.88     30.12 o
  -8 -12   2      488.66      510.63     40.10 o
  -7 -12   2      598.86      604.71     41.66 o
  -6 -12   2      639.68      637.66     41.94 o
  -5 -12   2      485.93      443.85     35.08 o
  -4 -12   2        9.90       -2.59     15.06 o
  -3 -12   2       64.72       63.18     18.77 o
  -2 -12   2       26.37       15.15     15.98 o
  -1 -12   2      164.02      160.47     24.40 o
   0 -12   2      753.58      744.76     43.76 o
   1 -12   2        0.47       -6.40     14.40 o
   2 -12   2      233.45      201.94     38.62 o
   3 -12   2      727.34      755.68     25.06 o
   4 -12   2      539.71      578.45     27.75 o
   5 -12   2       26.92       18.58     12.53 o
   6 -12   2      175.68      186.14     22.34 o
   7 -12   2       16.58       22.72     14.58 o
   8 -12   2      661.33      660.70     41.47 o
   9 -12   2       70.58       95.95     22.52 o
  10 -12   2       87.30       81.42     23.65 o
  11 -12   2       15.85       15.66     20.19 o
  12 -12   2      361.70      448.09     43.67 o
 -11 -11   2       12.74       11.34     27.28 o
 -10 -11   2      262.52      318.40     34.54 o
  -9 -11   2      113.02      131.21     24.98 o
  -8 -11   2      208.85      247.89     29.40 o
  -7 -11   2      213.98      184.29     19.12 o
  -6 -11   2        5.05        7.91      7.97 o
  -5 -11   2      169.71      192.15     14.11 o
  -4 -11   2       55.39       53.11      9.42 o
  -3 -11   2      273.07      249.16     26.67 o
  -2 -11   2        4.85        2.91      7.02 o
  -1 -11   2     2504.65     2343.96     67.34 o
   0 -11   2       39.29       26.35     16.16 o
   1 -11   2     1843.71     1702.76     58.49 o
   2 -11   2      963.41      952.28     67.31 o
   3 -11   2     2746.65     2699.68    114.68 o
   4 -11   2     3452.14     3498.81    137.20 o
   5 -11   2       14.26       29.61     14.01 o
   6 -11   2      236.90      228.49     24.80 o
   7 -11   2       10.85       16.16     13.67 o
   8 -11   2       45.34       54.82     18.01 o
   9 -11   2      167.07      171.46     26.30 o
  10 -11   2      433.40      255.91    150.92 o
  11 -11   2       27.71       27.35     21.10 o
  12 -11   2      151.36      179.56     32.53 o
 -11 -10   2        3.82        1.02     16.17 o
 -10 -10   2      227.66      228.00     28.95 o
  -9 -10   2        2.84       -2.86     10.86 o
  -8 -10   2      176.63      224.45     17.57 o
  -7 -10   2      374.29      360.72     19.94 o
  -6 -10   2      108.22      141.18     13.37 o
  -5 -10   2      811.98      828.92     25.12 o
  -4 -10   2      260.32      273.85     13.48 o
  -3 -10   2      387.64      403.17     13.95 o
  -2 -10   2      889.56      962.77     22.10 o
  -1 -10   2       23.89       33.16      8.79 o
   0 -10   2     1513.91     1538.41     52.29 o
   1 -10   2      101.21      103.09     28.34 o
   2 -10   2      499.46      506.15     14.55 o
   3 -10   2      136.76      139.85     11.00 o
   4 -10   2      142.63      162.21     14.79 o
   5 -10   2      588.27      625.52     32.37 o
   6 -10   2      278.94      282.06     29.94 o
   7 -10   2       62.92       81.05     18.45 o
   8 -10   2     1042.20      982.69     47.07 o
   9 -10   2      187.05       23.82     77.94 o
  10 -10   2       43.32       52.31     20.77 o
  11 -10   2      538.04      596.25     48.89 o
  12 -10   2      121.08      119.97     28.69 o
  13 -10   2       45.16       55.28     26.72 o
 -12  -9   2       55.22       68.87     23.64 o
 -11  -9   2       49.41       43.58     31.18 o
 -10  -9   2      280.72      301.12     32.88 o
  -9  -9   2      208.77      124.57     54.56 o
  -8  -9   2      120.36      129.84     14.11 o
  -7  -9   2       34.06       25.70      9.49 o
  -6  -9   2      250.47      244.58     16.27 o
  -5  -9   2        3.27       -0.78      6.65 o
  -4  -9   2      245.02      245.47     12.50 o
  -3  -9   2      304.29      315.68     12.67 o
  -2  -9   2      375.09      372.30     13.45 o
  -1  -9   2     3142.37     3298.71     71.93 o
   0  -9   2      108.27      100.70     13.30 o
   1  -9   2      928.14      834.20     22.85 o
   2  -9   2     1634.59     1568.37     83.00 o
   3  -9   2     3237.51     2933.16    104.41 o
   4  -9   2     2923.11     3037.79     83.23 o
   5  -9   2     1480.46     1515.04     46.51 o
   6  -9   2     1575.76     1496.02     49.62 o
   7  -9   2      372.04      378.49     30.63 o
   8  -9   2      925.91      929.61     70.50 o
   9  -9   2      241.61      197.15     26.58 o
  10  -9   2       69.92       73.98     21.79 o
  11  -9   2      111.74       94.19     34.01 o
  12  -9   2      184.96      196.39     31.92 o
  13  -9   2      439.88      478.30     45.78 o
 -12  -8   2        0.06       18.42     29.05 o
 -11  -8   2      234.84      231.34     31.06 o
 -10  -8   2      794.65      731.57     46.45 o
  -9  -8   2      245.07      249.87     22.08 o
  -8  -8   2     1357.26     1343.08     51.71 o
  -7  -8   2     1205.11     1143.13     36.94 o
  -6  -8   2      524.15      496.32     24.84 o
  -5  -8   2      149.68      149.26     12.18 o
  -4  -8   2      347.38      336.57     13.49 o
  -3  -8   2      541.47      586.76     15.19 o
  -2  -8   2      977.02     1024.20     20.24 o
  -1  -8   2     1410.29     1477.92     25.60 o
   0  -8   2     2431.86     2468.79     25.58 o
   1  -8   2     1098.47     1051.79     24.61 o
   2  -8   2      947.82      861.19     37.56 o
   3  -8   2       80.26       98.67      9.64 o
   4  -8   2      130.04      111.95     11.54 o
   5  -8   2      825.36      828.69     35.63 o
   6  -8   2      236.60      258.57     39.15 o
   7  -8   2       71.44       57.04     20.72 o
   8  -8   2        2.27        5.66     14.29 o
   9  -8   2      331.02      304.95     30.81 o
  10  -8   2      524.47      524.15     39.53 o
  11  -8   2       10.63       -2.24     15.20 o
  12  -8   2      117.11      108.58     28.87 o
  13  -8   2      114.48      127.84     30.16 o
 -13  -7   2        7.74        8.15     27.28 o
 -12  -7   2      109.92      170.76     42.51 o
 -11  -7   2       34.58       26.30     17.62 o
 -10  -7   2      292.52      326.71     49.78 o
  -9  -7   2       39.03       29.13     16.26 o
  -8  -7   2        2.69        6.47     10.34 o
  -7  -7   2      589.49      592.65     47.52 o
  -6  -7   2       75.49       59.78     11.67 o
  -5  -7   2      499.35      563.93     23.49 o
  -4  -7   2        1.38       -0.11      4.77 o
  -3  -7   2      396.85      421.49     12.92 o
  -2  -7   2      839.50      921.61     15.92 o
  -1  -7   2     1161.23     1159.17     20.44 o
   0  -7   2      100.88      105.95      6.42 o
   1  -7   2     3046.11     3231.45     39.03 o
   2  -7   2       74.53       82.03      8.06 o
   3  -7   2    10675.20    11427.26    284.38 o
   4  -7   2     2301.50     2412.34     69.75 o
   5  -7   2     1975.13     1812.20     48.48 o
   6  -7   2     1484.05     1193.15    193.61 o
   7  -7   2       33.23       37.84     14.86 o
   8  -7   2     1262.51     1199.05     50.39 o
   9  -7   2      417.87      430.21     35.82 o
  10  -7   2        3.52       -7.75     12.76 o
  11  -7   2       34.21       39.42     21.43 o
  12  -7   2      199.78      202.29     31.52 o
  13  -7   2      261.83      268.14     77.76 o
  14  -7   2      207.61      186.30     34.82 o
 -13  -6   2       63.16       90.69     38.62 o
 -12  -6   2       24.50       32.63     22.50 o
 -11  -6   2        3.06       13.73     16.65 o
 -10  -6   2      393.81      369.67     39.15 o
  -9  -6   2      447.68      415.17     33.89 o
  -8  -6   2     2868.77     2737.51     75.17 o
  -7  -6   2     1638.55     1711.37     42.09 o
  -6  -6   2     2061.29     1956.22     41.93 o
  -5  -6   2      684.38      672.36     24.25 o
  -4  -6   2     1203.06     1245.79     25.37 o
  -3  -6   2        2.59        4.31      4.37 o
  -2  -6   2       37.86       46.92      5.04 o
  -1  -6   2     3919.44     3925.21     61.62 o
   0  -6   2      343.55      408.16      9.96 o
   1  -6   2     4276.76     4298.12     77.26 o
   2  -6   2     2254.40     2085.95     41.10 o
   3  -6   2       19.13       11.09      6.40 o
   4  -6   2     6981.79     7304.75    267.55 o
   5  -6   2       83.28       87.51     14.41 o
   6  -6   2      372.77      347.62     42.16 o
   7  -6   2      172.47      156.19     20.68 o
   8  -6   2       44.75       31.95     15.79 o
   9  -6   2       26.84       52.59     17.94 o
  10  -6   2      324.12      336.11     32.05 o
  11  -6   2      321.18      363.10     35.41 o
  12  -6   2      126.21      108.78     26.54 o
  13  -6   2       63.40       64.66     23.84 o
  14  -6   2       21.45       41.35     24.13 o
 -14  -5   2       80.40      120.81     42.51 o
 -13  -5   2        1.36       17.71     27.99 o
 -12  -5   2       81.54       78.34     23.17 o
 -11  -5   2       16.16       11.36     16.01 o
 -10  -5   2       54.10       61.23     19.53 o
  -9  -5   2      136.93      123.66     22.28 o
  -8  -5   2     3570.07     3416.87     79.40 o
  -7  -5   2       30.56       27.92     10.25 o
  -6  -5   2       17.00       13.86      8.58 o
  -5  -5   2     3784.13     3874.54     52.34 o
  -4  -5   2      712.76      713.19     43.86 o
  -3  -5   2     1872.95     2094.48     28.67 o
  -2  -5   2      467.34      442.36     10.69 o
  -1  -5   2      135.57      135.31      7.97 o
   0  -5   2       41.24       52.03      5.91 o
   1  -5   2      477.48      492.54     17.93 o
   2  -5   2       11.08        5.71      5.23 o
   3  -5   2      685.10      794.29     21.34 o
   4  -5   2        6.71        5.52      6.08 o
   5  -5   2     4524.40     4753.95     74.75 o
   6  -5   2      150.48      142.50     18.13 o
   7  -5   2        7.78       14.56     12.05 o
   8  -5   2     1228.21     1143.85     46.56 o
   9  -5   2        5.46       -3.72     16.83 o
  10  -5   2      359.55      351.15     32.54 o
  11  -5   2       25.05       33.49     18.76 o
  12  -5   2        8.47       -3.48     16.26 o
  13  -5   2       58.42       36.52     21.14 o
  14  -5   2        9.80       -6.03     19.17 o
 -14  -4   2        8.85       -8.15     24.09 o
 -13  -4   2       18.67       18.42     19.29 o
 -12  -4   2       66.46       71.31     22.01 o
 -11  -4   2        1.21        6.28     14.45 o
 -10  -4   2       85.04       63.67     18.86 o
  -9  -4   2       61.73       64.87     18.91 o
  -8  -4   2     3481.02     3383.83    139.05 o
  -7  -4   2     2867.01     2782.37     66.57 o
  -6  -4   2     7906.23     7756.81    138.78 o
  -5  -4   2    11290.86    11517.80    125.35 o
  -4  -4   2     5162.69     5288.33     47.08 o
  -3  -4   2       19.73       23.17      4.55 o
  -2  -4   2       74.74       98.89      7.28 o
  -1  -4   2     1693.55     1680.89     20.17 o
   0  -4   2     3905.29     3881.47     63.99 o
   1  -4   2     8180.59     8075.05    147.06 o
   2  -4   2     5809.73     5995.20     83.12 o
   3  -4   2      342.97      259.50     55.40 o
   4  -4   2        9.30       -5.39      5.39 o
   5  -4   2       20.36       28.08     10.44 o
   6  -4   2     3239.31     3362.63     82.72 o
   7  -4   2     1016.89     1019.65    109.47 o
   8  -4   2      116.25       91.13     26.75 o
   9  -4   2      383.95      384.03     32.46 o
  10  -4   2     1245.40     1117.11     51.60 o
  11  -4   2      530.42      487.83     39.19 o
  12  -4   2       46.79       37.43     21.04 o
  13  -4   2      334.54      349.88     38.20 o
  14  -4   2        3.00        4.42     19.06 o
 -14  -3   2      379.50      401.39     62.00 o
 -13  -3   2        0.12       -5.58     15.73 o
 -12  -3   2        2.24        3.23     14.37 o
 -11  -3   2        0.71      -11.49     11.49 o
 -10  -3   2       32.96       18.72     15.14 o
  -9  -3   2      972.13      915.15     45.68 o
  -8  -3   2       14.87       17.56     13.97 o
  -7  -3   2      376.49      315.53     32.24 o
  -6  -3   2     6288.57     6265.78     89.54 o
  -5  -3   2     5806.93     5951.69     59.31 o
  -4  -3   2       55.94       64.51      6.20 o
  -3  -3   2     9515.46     9777.70     70.16 o
  -2  -3   2     1716.41     1761.38     20.94 o
  -1  -3   2     3276.95     3331.89     64.62 o
   0  -3   2      681.66      680.07     12.94 o
   1  -3   2     7302.85     7358.54    130.75 o
   2  -3   2      470.26      406.95     54.75 o
   3  -3   2       83.73       77.92      8.46 o
   4  -3   2        0.69       -4.17      5.71 o
   5  -3   2     2598.00     2584.15     62.88 o
   6  -3   2      175.41      130.67     16.41 o
   7  -3   2       77.50       81.42     17.89 o
   8  -3   2      874.74      894.33     58.99 o
   9  -3   2      798.76      805.14     42.08 o
  10  -3   2      782.60      805.80     63.24 o
  11  -3   2      526.33      477.97     41.98 o
  12  -3   2        7.27       14.16     17.01 o
  13  -3   2        3.11       27.16     18.20 o
  14  -3   2       35.42       31.57     21.45 o
 -14  -2   2      123.55      125.41     41.10 o
 -13  -2   2       13.53       20.09     19.13 o
 -12  -2   2       98.21       80.94     23.03 o
 -11  -2   2      872.86      791.97     47.46 o
 -10  -2   2       11.67       12.44     16.65 o
  -9  -2   2      308.48      305.06     28.53 o
  -8  -2   2       73.94       57.88     16.59 o
  -7  -2   2      729.43      751.72     35.93 o
  -6  -2   2      128.16      148.24     17.34 o
  -5  -2   2     3271.42     3350.16     59.93 o
  -4  -2   2     3184.62     3187.01     41.20 o
  -3  -2   2    12976.77    13172.26    106.32 o
  -2  -2   2      297.83      295.65      7.76 o
  -1  -2   2     4294.54     4324.51     64.03 o
   0  -2   2     2452.54     2414.52     31.10 o
   1  -2   2     8034.41     7684.70    186.08 o
   2  -2   2     3611.60     3720.19     67.29 o
   3  -2   2      233.83      239.24     13.15 o
   4  -2   2     7393.66     7218.85    176.73 o
   5  -2   2      327.34      354.52     37.73 o
   6  -2   2     1114.68     1370.44     41.53 o
   7  -2   2      303.78      292.95     24.30 o
   8  -2   2       11.37       21.10     13.50 o
   9  -2   2      286.76      267.60     26.43 o
  10  -2   2      408.47      399.45     34.00 o
  11  -2   2      187.85      196.94     27.30 o
  12  -2   2      131.60      129.22     25.82 o
  13  -2   2      233.10      257.33     33.69 o
  14  -2   2       37.55       19.05     19.72 o
 -14  -1   2      146.12      180.68     45.35 o
 -13  -1   2      416.94      419.73     40.16 o
 -12  -1   2      236.42      242.16     31.44 o
 -11  -1   2       91.65       60.36     20.16 o
 -10  -1   2        8.22       14.29     14.87 o
  -9  -1   2       31.81       15.26     14.81 o
  -8  -1   2      140.06      118.11     19.36 o
  -7  -1   2      620.79      599.36     41.80 o
  -6  -1   2      488.93      485.68     27.05 o
  -5  -1   2       96.36       67.23      8.86 o
  -4  -1   2     5066.18     5446.75     52.67 o
  -3  -1   2       65.89       62.98      5.47 o
  -2  -1   2     3039.99     3065.90     22.29 o
  -1  -1   2      344.68      325.75      8.36 o
   0  -1   2     3735.17     3625.44     34.46 o
   1  -1   2      333.33      326.30      7.67 o
   2  -1   2     2818.44     2949.35     54.46 o
   3  -1   2        6.36        6.74      4.95 o
   4  -1   2      146.22      136.78      9.08 o
   5  -1   2     1746.75     1750.73     80.60 o
   6  -1   2      101.85      146.15     16.26 o
   7  -1   2     1486.81     1594.74     47.86 o
   8  -1   2      465.11      423.65     50.31 o
   9  -1   2     2284.08     2280.50    102.38 o
  10  -1   2      757.89      782.38     72.09 o
  11  -1   2      410.63      410.57     37.91 o
  12  -1   2       84.30       87.12     23.51 o
  13  -1   2       14.61       14.70     17.26 o
  14  -1   2        0.06      -13.02     16.51 o
 -14   0   2        6.15      -14.37     14.37 o
 -13   0   2        1.99       -7.55     15.31 o
 -12   0   2        1.20       -0.13     17.36 o
 -11   0   2       64.30       69.55     20.14 o
 -10   0   2       97.74      123.93     23.26 o
  -9   0   2      380.41      336.20     29.81 o
  -8   0   2       32.83       31.23     13.77 o
  -7   0   2      454.77      392.83     26.67 o
  -6   0   2     1936.27     1867.93     48.60 o
  -5   0   2     4152.45     4163.84     65.01 o
  -4   0   2      344.33      319.65     15.66 o
  -3   0   2     1343.37     1366.76     25.09 o
  -2   0   2    14798.57    14768.79    227.96 o
  -1   0   2     1623.27     1610.59     14.97 o
   0   0   2      198.68      261.08      5.76 o
   1   0   2     1764.51     1747.76     26.44 o
   2   0   2    15937.76    16073.54    207.33 o
   3   0   2      217.31      231.81     10.45 o
   4   0   2      246.61      231.39     11.37 o
   5   0   2      399.58      434.32     29.05 o
   6   0   2     2305.45     2249.10     50.99 o
   7   0   2     1490.42     1490.08     45.96 o
   8   0   2        4.11        2.72     11.20 o
   9   0   2      298.38      270.92     26.68 o
  10   0   2       31.92       36.32     16.53 o
  11   0   2        3.42       -2.29     14.52 o
  12   0   2      172.39      174.25     28.16 o
  13   0   2       58.57       50.94     22.14 o
  14   0   2       40.50       11.09     19.22 o
 -14   1   2      542.47      608.75     52.96 o
 -13   1   2        4.34       -2.02     17.01 o
 -12   1   2      171.06      168.85     28.08 o
 -11   1   2      402.35      408.23     35.81 o
 -10   1   2        0.21      -14.17     14.17 o
  -9   1   2      344.66      347.26     30.06 o
  -8   1   2      571.13      558.82     34.06 o
  -7   1   2      623.54      752.73     35.16 o
  -6   1   2      338.48      400.44     25.52 o
  -5   1   2     2891.49     2801.67     53.61 o
  -4   1   2      253.42      270.88     18.32 o
  -3   1   2      123.40      111.29     10.14 o
  -2   1   2    14015.40    14128.47    241.94 o
  -1   1   2     4275.08     3806.99    179.54 o
   0   1   2     9469.93     9259.39    110.37 o
   1   1   2        9.85       13.99      2.27 o
   2   1   2      417.78      438.46      9.16 o
   3   1   2    16229.11    16626.06    226.78 o
   4   1   2      264.84      275.42     12.11 o
   5   1   2      407.76      372.84     20.98 o
   6   1   2      690.36      690.40     29.73 o
   7   1   2        6.17        8.87     10.38 o
   8   1   2       41.40       44.82     14.78 o
   9   1   2     1147.21     1105.63     62.71 o
  10   1   2        6.98       12.93     14.03 o
  11   1   2      337.70      360.52     33.16 o
  12   1   2      116.88      109.28     25.02 o
  13   1   2        0.32        9.87     18.66 o
  14   1   2       25.33        0.35     18.76 o
 -15   2   2        0.18      -22.67     30.47 o
 -14   2   2      146.47      138.17     44.64 o
 -13   2   2      234.35      205.36     32.03 o
 -12   2   2       40.78       35.99     19.27 o
 -11   2   2       16.85        7.41     15.89 o
 -10   2   2      334.09      309.37     31.49 o
  -9   2   2       75.21       76.59     26.39 o
  -8   2   2       32.54       21.28     13.53 o
  -7   2   2      212.65      225.62     22.08 o
  -6   2   2      398.38      283.68     25.15 o
  -5   2   2       40.52       37.46     11.40 o
  -4   2   2     8703.51     8618.06    134.62 o
  -3   2   2     2502.77     2482.25     44.22 o
  -2   2   2      248.04      254.91     10.58 o
  -1   2   2      759.41      753.50     10.34 o
   0   2   2       26.17       26.22      2.88 o
   1   2   2      533.52      557.02      8.81 o
   2   2   2     2563.17     2643.33     77.01 o
   3   2   2      104.79      103.04      6.76 o
   4   2   2     1160.66     1276.37     33.39 o
   5   2   2      277.34      279.99     19.50 o
   6   2   2      184.81      168.79     17.20 o
   7   2   2      156.32      145.98     18.38 o
   8   2   2     2140.75     1989.18    105.40 o
   9   2   2      979.95      941.03     44.81 o
  10   2   2      130.44      168.44     24.20 o
  11   2   2      185.62      164.76     25.77 o
  12   2   2       18.17       34.89     19.52 o
  13   2   2      104.34      104.50     26.17 o
  14   2   2       39.79       24.10     21.02 o
 -14   3   2      435.96      538.85     68.37 o
 -13   3   2       18.94       13.53     18.04 o
 -12   3   2      452.86      456.01     39.54 o
 -11   3   2      332.29      319.46     33.44 o
 -10   3   2       29.70       35.84     16.85 o
  -9   3   2        1.83        9.73     14.13 o
  -8   3   2        1.82       -0.72     11.90 o
  -7   3   2      689.15      768.14     38.62 o
  -6   3   2     2020.45     2052.55     51.44 o
  -5   3   2       73.52       87.05     13.25 o
  -4   3   2     1237.02     1298.08     28.09 o
  -3   3   2     1076.10     1135.08     23.31 o
  -2   3   2      130.41      127.97      7.96 o
  -1   3   2    11902.15    11758.82    101.09 o
   0   3   2      831.62      770.22     68.56 o
   1   3   2      122.39      115.05      5.57 o
   2   3   2      121.26      129.28      7.19 o
   3   3   2     5997.27     6113.95    104.38 o
   4   3   2      304.16      321.49     13.62 o
   5   3   2    19240.19    18904.86    345.15 o
   6   3   2     1472.78     1476.89     65.54 o
   7   3   2     2954.35     2859.13    114.08 o
   8   3   2      683.41      712.50     37.49 o
   9   3   2      115.44      123.80     21.62 o
  10   3   2       26.53       18.16     14.52 o
  11   3   2      550.00      546.49     41.45 o
  12   3   2       28.23       21.81     17.30 o
  13   3   2        0.24       -7.88     15.74 o
  14   3   2        3.47       -1.38     19.53 o
 -14   4   2        1.84       -8.15     30.11 o
 -13   4   2      133.21      145.70     29.27 o
 -12   4   2      267.19      218.67     33.30 o
 -11   4   2      592.34      587.16     41.71 o
 -10   4   2      332.50      331.99     31.68 o
  -9   4   2        2.90        8.40     15.07 o
  -8   4   2      662.25      662.72     37.42 o
  -7   4   2      147.06      155.19     19.83 o
  -6   4   2     6679.22     6746.78     92.57 o
  -5   4   2     1348.25     1424.64     40.29 o
  -4   4   2     7536.81     7505.69    143.06 o
  -3   4   2       72.30       90.97      8.76 o
  -2   4   2     3717.68     3867.58     36.62 o
  -1   4   2     2004.58     1946.06     29.10 o
   0   4   2       28.17       31.92      3.88 o
   1   4   2      192.93      145.55     24.66 o
   2   4   2       94.50      102.49      6.01 o
   3   4   2     2724.27     2767.60     39.93 o
   4   4   2      489.01      531.40     17.37 o
   5   4   2     4340.79     4328.81    114.43 o
   6   4   2      176.62      169.90     68.76 o
   7   4   2        5.41        5.19     11.26 o
   8   4   2     1047.61     1016.51     78.12 o
   9   4   2     1224.23     1178.41     50.07 o
  10   4   2      355.91      365.50     33.07 o
  11   4   2       28.76       54.20     19.29 o
  12   4   2      127.44      140.05     27.18 o
  13   4   2       20.39       26.57     20.27 o
 -14   5   2       26.46       12.40     34.01 o
 -13   5   2       94.74      108.20     29.40 o
 -12   5   2      311.62      315.40     34.69 o
 -11   5   2        0.47       -9.81     13.45 o
 -10   5   2      420.56      406.97     35.19 o
  -9   5   2      383.64      407.73     33.13 o
  -8   5   2        0.90        5.42     21.79 o
  -7   5   2      976.62     1091.95     43.23 o
  -6   5   2      958.10      963.19     37.37 o
  -5   5   2       47.22       49.79     12.34 o
  -4   5   2     1541.92     1620.69     41.39 o
  -3   5   2     1522.12     1343.50     29.50 o
  -2   5   2      238.12      252.47     11.17 o
  -1   5   2     1707.60     1878.82     20.70 o
   0   5   2      335.30      313.15      8.78 o
   1   5   2      816.45      812.78     16.65 o
   2   5   2      664.36      743.92     16.50 o
   3   5   2      418.86      282.58     88.57 o
   4   5   2       92.84       63.63     21.51 o
   5   5   2       14.78        3.99      4.53 o
   6   5   2      447.02      224.71    152.20 o
   7   5   2     2056.65     1954.37     56.87 o
   8   5   2     4715.47     4513.70    129.66 o
   9   5   2      469.10      469.94     34.56 o
  10   5   2      323.97      362.40     32.69 o
  11   5   2       33.36       15.41     16.28 o
  12   5   2      302.21      388.09     49.95 o
  13   5   2       53.19       34.96     20.76 o
 -14   6   2       32.58       34.36     35.78 o
 -13   6   2        4.17      -27.99     27.99 o
 -12   6   2       12.38        8.24     30.82 o
 -11   6   2      127.08      164.37     27.14 o
 -10   6   2        2.76       -1.27     13.88 o
  -9   6   2      773.81      799.00     44.04 o
  -8   6   2      188.52      158.25     22.64 o
  -7   6   2      243.28      252.88     24.17 o
  -6   6   2     3848.82     3795.75     72.38 o
  -5   6   2      677.39      628.81     29.36 o
  -4   6   2    18333.74    19173.00    269.08 o
  -3   6   2      935.58     1096.02     23.36 o
  -2   6   2     6048.04     6174.58     78.85 o
  -1   6   2     1118.63     1173.65     16.76 o
   0   6   2      107.54       86.88      6.19 o
   1   6   2     2215.25     2204.91     24.61 o
   2   6   2       76.68       87.01      6.87 o
   3   6   2     2811.33     2791.06     63.14 o
   4   6   2      494.18      454.75     25.51 o
   5   6   2      959.01      921.67     38.20 o
   6   6   2        2.28        9.82      8.56 o
   7   6   2      225.63      215.86     30.50 o
   8   6   2     1080.56     1074.47     49.44 o
   9   6   2      101.12       85.64     19.40 o
  10   6   2      913.27      959.67     49.94 o
  11   6   2      127.54       85.67     22.98 o
  12   6   2      204.29      286.03     34.43 o
  13   6   2       51.33       37.25     21.62 o
 -14   7   2       89.41       80.96     26.41 o
 -13   7   2      284.16      278.46     55.27 o
 -12   7   2      147.87      160.83     28.44 o
 -11   7   2      201.48      205.50     29.43 o
 -10   7   2      751.46      765.28     45.43 o
  -9   7   2      522.92      567.83     39.28 o
  -8   7   2        6.52       -0.12     12.93 o
  -7   7   2      684.85      676.56     36.61 o
  -6   7   2       64.06       86.03     16.34 o
  -5   7   2      482.93      454.08     26.20 o
  -4   7   2      104.21      111.49     10.85 o
  -3   7   2      596.72      733.40     19.52 o
  -2   7   2      932.09      897.81     17.44 o
  -1   7   2       53.94       35.30     12.50 o
   0   7   2       78.52       77.57     13.89 o
   1   7   2       97.95       87.90      6.20 o
   2   7   2       15.68       14.48      4.97 o
   3   7   2      527.89      534.36     15.52 o
   4   7   2        7.97       26.77      6.59 o
   5   7   2        5.43       10.72      7.75 o
   6   7   2       30.04       24.45      9.13 o
   7   7   2      570.54      527.23     23.78 o
   8   7   2      478.70      483.89     27.17 o
   9   7   2      259.32      243.99     27.91 o
  10   7   2     1017.21     1024.48     51.47 o
  11   7   2      571.67      614.31     44.32 o
  12   7   2      801.98      853.00     52.96 o
 -14   8   2      150.07      133.03     31.27 o
 -13   8   2      137.92      172.53     48.89 o
 -12   8   2       46.41       74.75     36.14 o
 -11   8   2       10.92        7.24     17.04 o
 -10   8   2       12.80       18.83     20.19 o
  -9   8   2       38.40       26.32     34.01 o
  -8   8   2      235.41      240.44     26.87 o
  -7   8   2        0.21       10.74     13.25 o
  -6   8   2      759.75      773.43     45.17 o
  -5   8   2      746.35      738.57     32.70 o
  -4   8   2     3308.57     3097.80     54.04 o
  -3   8   2      547.13      541.11     18.40 o
  -2   8   2     1228.51     1088.06     17.00 o
  -1   8   2      176.11      157.71     18.41 o
   0   8   2     5100.99     5088.53     82.13 o
   1   8   2     2737.48     2737.58     53.00 o
   2   8   2      259.26      276.92     10.90 o
   3   8   2     3491.40     3486.36     43.21 o
   4   8   2       19.61       13.78      6.61 o
   5   8   2     2015.16     1939.23     37.95 o
   6   8   2      509.55      534.23     23.19 o
   7   8   2       32.83       21.30      9.79 o
   8   8   2        2.99       -0.67      8.42 o
   9   8   2       38.09       42.10     12.15 o
  10   8   2     1100.02     1185.30     45.92 o
  11   8   2      115.56       84.49     18.92 o
  12   8   2      490.63      570.21     37.09 o
 -13   9   2        0.19      -11.68     16.24 o
 -12   9   2      169.42      136.04     43.22 o
 -11   9   2      337.54      378.72     57.39 o
 -10   9   2      388.70      371.63     56.68 o
  -9   9   2      199.61      208.70     26.13 o
  -8   9   2      292.52      345.38     30.73 o
  -7   9   2      807.82      838.44     48.00 o
  -6   9   2      268.48      246.30     23.73 o
  -5   9   2     1047.74     1099.50     30.04 o
  -4   9   2      180.68      193.08     18.45 o
  -3   9   2      378.80      326.03     23.49 o
  -2   9   2       62.79       77.32     23.38 o
  -1   9   2        0.26        0.35     10.88 o
   0   9   2      141.71      159.20     20.14 o
   1   9   2        2.52        2.61     11.24 o
   2   9   2      658.19      720.81     19.36 o
   3   9   2      550.14      564.93     16.79 o
   4   9   2      412.26      363.72     15.90 o
   5   9   2      614.22      589.14     23.34 o
   6   9   2      146.78      127.92     14.18 o
   7   9   2      255.17      223.54     17.51 o
   8   9   2       12.70        8.01      9.43 o
   9   9   2       99.00      115.95     20.18 o
  10   9   2       69.18       80.85     18.25 o
  11   9   2        8.02       13.45     14.58 o
 -13  10   2      199.65      227.94     35.38 o
 -12  10   2       13.70       31.01     19.99 o
 -11  10   2     1074.87     1056.58     56.93 o
 -10  10   2      143.48      136.75     41.45 o
  -9  10   2       24.87       17.01     27.63 o
  -8  10   2        2.09       15.23     26.92 o
  -7  10   2      228.60      193.43     40.74 o
  -6  10   2        2.19       18.42     27.28 o
  -5  10   2       25.04       36.42     12.71 o
  -4  10   2      702.07      715.95     29.12 o
  -3  10   2      317.02      348.43     12.06 o
  -2  10   2     1346.33     1212.86     48.47 o
  -1  10   2        3.29        6.71     14.17 o
   0  10   2     2222.47     2107.11     60.82 o
   1  10   2      899.44      818.38     40.04 o
   2  10   2      571.49      577.24     14.36 o
   3  10   2     2833.68     2886.92     48.00 o
   4  10   2      234.24      249.80     16.43 o
   5  10   2     1634.72     1652.91     37.08 o
   6  10   2      171.77      159.61     15.31 o
   7  10   2       70.32       82.01     13.29 o
   8  10   2        2.59        0.23      9.52 o
   9  10   2       59.51       63.15     13.99 o
  10  10   2        9.76        2.00     11.18 o
  11  10   2        4.98       -1.69     12.95 o
 -12  11   2      168.81      163.68     30.81 o
 -11  11   2      433.25      397.19     52.96 o
 -10  11   2      449.65      429.86     37.28 o
  -9  11   2      979.72      912.34     48.09 o
  -8  11   2      514.19      477.61     34.09 o
  -7  11   2      119.14      137.59     19.78 o
  -6  11   2      233.25      231.14     23.38 o
  -5  11   2       43.65       36.73     12.36 o
  -4  11   2      715.55      743.89     28.29 o
  -3  11   2      615.63      562.58     38.05 o
  -2  11   2       11.89        6.05     24.27 o
  -1  11   2     1422.72     1351.02     53.36 o
   0  11   2       26.94       27.26     16.51 o
   1  11   2     1606.18     1488.45     55.60 o
   2  11   2       11.16       23.93     16.12 o
   3  11   2        4.16        2.12      7.21 o
   4  11   2       58.07       32.54      9.67 o
   5  11   2      392.32      370.56     20.29 o
   6  11   2       35.46       57.35     11.84 o
   7  11   2      155.80      175.32     17.27 o
   8  11   2       61.13       63.54     16.62 o
   9  11   2       16.97       18.37     14.12 o
  10  11   2        0.26       -2.21     12.68 o
 -12  12   2       33.39       49.60     39.32 o
 -11  12   2      214.90      248.47     32.57 o
 -10  12   2       23.90        4.54     15.24 o
  -9  12   2      259.31      260.78     29.09 o
  -8  12   2      247.19      245.78     40.74 o
  -7  12   2        0.08       -9.97      9.97 o
  -6  12   2        7.14        3.48     10.28 o
  -5  12   2      152.82      152.50     18.99 o
  -4  12   2        4.89        9.83     16.59 o
  -3  12   2       28.01       29.03     17.60 o
  -2  12   2     1183.58      993.03     49.60 o
  -1  12   2       25.22       34.56     18.63 o
   0  12   2        1.27        3.77     14.97 o
   1  12   2      182.05      156.94     23.91 o
   2  12   2       28.77       21.17     15.87 o
   3  12   2       84.28       54.64     14.41 o
   4  12   2      339.81      351.91     25.14 o
   5  12   2     1091.81     1073.95     40.82 o
   6  12   2      242.09      243.92     23.23 o
   7  12   2      251.00      255.26     24.37 o
   8  12   2        6.61        6.49     12.90 o
   9  12   2       13.71       16.92     17.76 o
 -11  13   2      128.18       95.30     45.70 o
 -10  13   2      445.69      509.80     68.02 o
  -9  13   2      336.38      332.31     56.68 o
  -8  13   2       46.56       27.63     30.82 o
  -7  13   2      416.77      363.48     53.85 o
  -6  13   2      223.42      206.10     38.26 o
  -5  13   2      123.15      125.30     25.55 o
  -4  13   2      393.49      343.14     34.06 o
  -3  13   2      571.78      531.66     40.81 o
  -2  13   2      372.15      362.34     33.89 o
  -1  13   2     1489.40     1395.97     59.50 o
   0  13   2       22.04       19.08     16.26 o
   1  13   2      224.99      250.36     29.37 o
   2  13   2      101.17      109.11     22.79 o
   3  13   2       25.91        7.32     15.01 o
   4  13   2      521.22      512.49     30.61 o
   5  13   2        3.17        5.28     11.91 o
   6  13   2      261.20      262.13     24.78 o
   7  13   2      251.04      271.89     33.39 o
   8  13   2       43.98       86.47     24.17 o
   9  13   2      101.84      144.18     28.93 o
 -10  14   2       44.64       54.91     37.91 o
  -9  14   2        3.04       -9.92     28.70 o
  -8  14   2      166.46      200.87     48.89 o
  -7  14   2        0.37        3.51     17.65 o
  -6  14   2       22.31       17.04     19.05 o
  -5  14   2      122.38      112.01     25.82 o
  -4  14   2      163.56      139.98     26.77 o
  -3  14   2      152.74      162.03     27.02 o
  -2  14   2      195.67      204.99     28.93 o
  -1  14   2       98.22      121.20     24.65 o
   0  14   2        6.74        6.52     15.62 o
   1  14   2      685.77      667.71     45.47 o
   2  14   2      139.33      139.34     26.41 o
   3  14   2      180.35      197.49     28.81 o
   4  14   2        0.17        2.78     15.57 o
   5  14   2        6.16       10.25     16.51 o
   6  14   2       10.48       25.04     18.74 o
   7  14   2        9.01       11.74     17.40 o
   8  14   2       92.99      119.20     27.80 o
  -9  15   2        6.28       13.82     34.36 o
  -8  15   2      202.70      224.23     35.56 o
  -7  15   2        3.12       -3.05     22.50 o
  -6  15   2        2.35       16.57     19.57 o
  -5  15   2       88.41       38.28     20.59 o
  -4  15   2       13.02        4.86     17.26 o
  -3  15   2        1.91       -5.54     15.38 o
  -2  15   2      592.32      535.95     48.18 o
  -1  15   2       44.15       68.20     22.04 o
   0  15   2      778.60      718.03     51.19 o
   1  15   2      324.12      308.32     35.06 o
   2  15   2       32.39       44.47     20.93 o
   3  15   2        2.39        8.37     17.03 o
   4  15   2     1122.10     1130.10     60.74 o
   5  15   2       49.00       42.09     20.97 o
   6  15   2      384.36      389.10     40.29 o
   7  15   2        4.46        3.02     18.52 o
  -8  16   2       96.05      130.42     40.56 o
  -7  16   2       31.57       20.04     28.87 o
  -6  16   2       50.10       53.25     34.19 o
  -5  16   2        7.85        4.17     18.72 o
  -4  16   2        1.72       13.50     18.96 o
  -3  16   2        5.33       22.09     19.62 o
  -2  16   2       31.28       40.36     21.14 o
  -1  16   2       28.16       30.47     23.56 o
   0  16   2      129.84      136.42     27.81 o
   1  16   2        1.88        6.15     17.26 o
   2  16   2        6.88       11.23     18.13 o
   3  16   2      148.85      162.32     30.01 o
   4  16   2       72.43       71.34     24.77 o
   5  16   2        2.50       18.10     18.77 o
  -7  17   2       31.79       35.92     24.15 o
  -6  17   2       75.12       56.52     25.24 o
  -5  17   2        6.02        5.55     19.50 o
  -4  17   2        0.14      -13.32     25.51 o
  -3  17   2      206.34      209.90     41.45 o
  -2  17   2      102.13      102.20     27.89 o
  -1  17   2       24.26       33.15     21.73 o
   0  17   2       27.36       14.40     19.77 o
   1  17   2      193.16      243.50     56.68 o
   2  17   2      195.96      191.92     33.47 o
   3  17   2       10.20       25.88     20.02 o
  -4  18   2        2.53       11.48     20.47 o
  -3  18   2        0.68      -17.70     17.70 o
  -2  18   2      106.52      118.68     30.92 o
  -1  18   2        6.27        4.13     17.87 o
   0  18   2      104.51      121.55     29.40 o
   1  18   2        1.80      -11.24     16.26 o
  -3 -18   3       13.12        0.52     19.75 o
  -2 -18   3        0.54       -2.98     18.49 o
  -1 -18   3       17.37       20.91     20.75 o
   0 -18   3       16.77        4.54     19.17 o
   1 -18   3       65.38       51.93     24.01 o
   2 -18   3      167.83      202.49     35.05 o
   3 -18   3      176.81      185.24     34.06 o
   4 -18   3      134.85       89.70     28.58 o
   5 -18   3      212.15      232.42     37.65 o
  -5 -17   3       42.87       50.31     23.14 o
  -4 -17   3        8.59        9.19     18.47 o
  -3 -17   3        0.00        0.66     16.90 o
  -2 -17   3       23.81       20.15     19.77 o
  -1 -17   3       15.16       11.97     20.72 o
   0 -17   3       52.74       54.10     22.65 o
   1 -17   3        7.74        0.84     16.99 o
   2 -17   3       78.47       68.28     24.38 o
   3 -17   3       12.64        8.54     18.45 o
   4 -17   3      342.74      342.58     40.08 o
   5 -17   3        6.52        5.10     18.65 o
   6 -17   3      159.06      190.60     51.37 o
   7 -17   3      370.08      348.96     62.71 o
  -6 -16   3      153.81      141.90     29.26 o
  -5 -16   3      803.40      795.73     53.04 o
  -4 -16   3       24.84       13.70     18.66 o
  -3 -16   3      776.25      834.05     54.00 o
  -2 -16   3       69.62       79.33     24.92 o
  -1 -16   3       65.60       71.92     23.80 o
   0 -16   3       33.34       11.84     17.45 o
   1 -16   3        3.07        9.11     16.73 o
   2 -16   3        0.21       12.01     18.81 o
   3 -16   3      123.53      105.24     26.79 o
   4 -16   3      964.88      924.53     56.84 o
   5 -16   3      552.17      512.99     66.60 o
   6 -16   3     1055.61      967.16     87.15 o
   7 -16   3       31.45       41.45     36.14 o
   8 -16   3       15.96      -14.17     28.34 o
  -7 -15   3      178.98      202.85     31.74 o
  -6 -15   3      144.51      164.05     28.81 o
  -5 -15   3       45.91       46.33     20.85 o
  -4 -15   3      122.42      141.23     26.82 o
  -3 -15   3        1.01       -1.49     15.05 o
  -2 -15   3      179.74      180.92     28.54 o
  -1 -15   3       10.76        0.47     15.64 o
   0 -15   3      396.73      328.54     35.30 o
   1 -15   3      544.91      563.01     43.48 o
   2 -15   3       39.99       46.07     19.97 o
   3 -15   3       32.42        7.10     22.85 o
   4 -15   3      341.67      306.45     52.08 o
   5 -15   3       63.60       81.48     36.84 o
   6 -15   3      364.86      332.31     54.20 o
   7 -15   3        0.32       -9.21     27.99 o
   8 -15   3       12.37       34.72     32.24 o
   9 -15   3      166.24      183.87     48.89 o
  -8 -14   3       66.99       69.92     22.55 o
  -7 -14   3      236.38      299.43     34.04 o
  -6 -14   3      349.28      356.64     54.38 o
  -5 -14   3      484.60      530.75     41.16 o
  -4 -14   3      288.75      278.05     32.18 o
  -3 -14   3     1347.68     1360.65     60.69 o
  -2 -14   3       40.50       59.96     21.18 o
  -1 -14   3        9.04       -3.33     15.06 o
   0 -14   3      213.65      255.22     30.28 o
   1 -14   3        2.02        0.10     15.23 o
   2 -14   3        8.45       -1.38     15.58 o
   3 -14   3       84.69      110.18     35.07 o
   4 -14   3      123.30      115.49     36.84 o
   5 -14   3      303.55      295.46     49.24 o
   6 -14   3     1410.28     1348.36     92.11 o
   7 -14   3      117.21      166.15     42.16 o
   8 -14   3      231.97      233.11     49.95 o
   9 -14   3       27.77       32.59     34.01 o
  10 -14   3       74.71       78.65     40.03 o
  -9 -13   3        1.40       26.57     28.70 o
  -8 -13   3       93.81      102.79     23.99 o
  -7 -13   3        9.62        4.37     14.55 o
  -6 -13   3        0.01        8.30     19.31 o
  -5 -13   3      369.55      382.27     34.34 o
  -4 -13   3        2.12       -4.24     14.37 o
  -3 -13   3      107.22      124.71     23.04 o
  -2 -13   3      247.30      286.21     30.37 o
  -1 -13   3      198.82      191.19     33.12 o
   0 -13   3        1.18        0.61     18.07 o
   1 -13   3        0.10       -0.62     15.48 o
   2 -13   3      446.27      379.07     49.24 o
   3 -13   3     1697.18     1485.82     87.51 o
   4 -13   3      179.28      142.77     38.26 o
   5 -13   3      593.39      506.96     57.39 o
   6 -13   3      171.96      166.51     42.16 o
   7 -13   3        6.58        4.25     29.05 o
   8 -13   3        3.76        8.86     26.92 o
   9 -13   3       37.82       46.76     35.43 o
  10 -13   3       62.27       53.14     37.55 o
  11 -13   3        7.24       43.93     37.91 o
 -10 -12   3      114.50       79.36     37.55 o
  -9 -12   3      105.51      106.99     38.62 o
  -8 -12   3      359.44      360.07     35.43 o
  -7 -12   3      748.37      747.65     45.34 o
  -6 -12   3       96.45       91.97     15.75 o
  -5 -12   3      482.03      469.79     24.51 o
  -4 -12   3        4.22        1.25      7.79 o
  -3 -12   3       26.30       30.53      8.81 o
  -2 -12   3      205.05      211.07     12.71 o
  -1 -12   3      414.51      379.80     33.50 o
   0 -12   3      277.49      257.88     28.68 o
   1 -12   3       36.93       22.30     16.99 o
   2 -12   3     1204.68     1256.42     69.61 o
   3 -12   3       93.78       81.90     14.53 o
   4 -12   3       92.83      118.28     17.36 o
   5 -12   3       38.68       37.91     14.35 o
   6 -12   3       24.36       35.12     14.40 o
   7 -12   3      116.49      128.39     21.23 o
   8 -12   3      220.37      282.47     29.88 o
   9 -12   3        3.41       11.38     16.18 o
  10 -12   3      194.35      167.54     28.93 o
  11 -12   3       51.46       17.26     33.12 o
  12 -12   3        2.52      -10.60     17.63 o
 -11 -11   3       10.36       27.99     30.11 o
 -10 -11   3       62.49       93.53     37.91 o
  -9 -11   3       46.77       44.60     13.94 o
  -8 -11   3      126.28      112.59     16.97 o
  -7 -11   3       42.87       30.41     11.57 o
  -6 -11   3       14.95       33.07     10.88 o
  -5 -11   3        3.19       -1.60      6.76 o
  -4 -11   3      333.97      344.93     20.47 o
  -3 -11   3      619.50      627.80     24.30 o
  -2 -11   3       50.98       37.88      7.28 o
  -1 -11   3      945.52     1025.74     30.09 o
   0 -11   3       52.22       43.41      9.91 o
   1 -11   3       40.59       33.04     13.11 o
   2 -11   3       48.22       47.60      7.63 o
   3 -11   3       75.17       81.82     11.02 o
   4 -11   3       38.99       49.50     10.31 o
   5 -11   3     2156.50     2089.60     69.26 o
   6 -11   3      135.33      137.83     20.51 o
   7 -11   3       71.08       86.69     18.72 o
   8 -11   3       88.16       71.92     19.85 o
   9 -11   3      109.92      110.56     23.92 o
  10 -11   3        0.91      -11.16     15.23 o
  11 -11   3        0.73       21.85     19.07 o
  12 -11   3       31.65       36.89     23.03 o
 -11 -10   3      150.70      136.75     40.74 o
 -10 -10   3       19.94       12.82     28.87 o
  -9 -10   3        0.11        3.64     10.16 o
  -8 -10   3       75.52       72.08     12.08 o
  -7 -10   3      380.92      418.00     20.58 o
  -6 -10   3      311.45      269.85     16.65 o
  -5 -10   3     1172.55     1126.59     27.83 o
  -4 -10   3      248.72      266.86     13.39 o
  -3 -10   3     3715.65     3638.02     43.60 o
  -2 -10   3        1.95        3.46      6.09 o
  -1 -10   3      114.48       95.67      7.68 o
   0 -10   3       45.34       49.24      5.35 o
   1 -10   3        0.20       -6.92      6.92 o
   2 -10   3      487.72      559.29     28.78 o
   3 -10   3        5.18        8.93      7.27 o
   4 -10   3      407.32      421.42     24.34 o
   5 -10   3      386.41      358.35     26.72 o
   6 -10   3      872.30      896.02     42.04 o
   7 -10   3       22.85       28.78     15.56 o
   8 -10   3      655.71      685.45     40.71 o
   9 -10   3       39.94       38.00     17.76 o
  10 -10   3       62.99       48.98     21.18 o
  11 -10   3      145.72      183.49     31.12 o
  12 -10   3        0.52       -8.79     20.55 o
  13 -10   3        4.59       -7.62     19.92 o
 -12  -9   3      484.69      507.32     67.31 o
 -11  -9   3     1589.66     1686.98     71.96 o
 -10  -9   3      271.35      291.60     32.22 o
  -9  -9   3        0.69       -0.04      6.91 o
  -8  -9   3       17.92       14.75     10.60 o
  -7  -9   3       89.02       80.98     11.55 o
  -6  -9   3      119.01      111.29     12.08 o
  -5  -9   3       36.09       44.06      8.98 o
  -4  -9   3      664.50      710.30     18.38 o
  -3  -9   3       29.18       37.48      6.56 o
  -2  -9   3     2223.39     2161.57     31.55 o
  -1  -9   3        7.51       16.05      5.41 o
   0  -9   3      491.39      483.62     12.34 o
   1  -9   3       79.76       79.18      9.31 o
   2  -9   3      444.46      488.13     27.04 o
   3  -9   3        4.15        0.94      6.47 o
   4  -9   3      155.50      176.00     14.34 o
   5  -9   3      263.83      229.62     23.06 o
   6  -9   3        0.00        3.52     12.29 o
   7  -9   3     5193.28     5113.19    128.60 o
   8  -9   3        0.80       -0.98     14.04 o
   9  -9   3     1508.32     1511.44     60.04 o
  10  -9   3       90.98       83.53     22.80 o
  11  -9   3        0.93       -5.17     15.59 o
  12  -9   3       41.07       45.23     22.30 o
  13  -9   3       63.27       69.98     25.62 o
 -12  -8   3      237.42      236.38     34.36 o
 -11  -8   3       10.28       15.80     18.37 o
 -10  -8   3       19.33       11.46     15.66 o
  -9  -8   3      662.31      607.81     33.93 o
  -8  -8   3      284.89      253.37     20.42 o
  -7  -8   3      338.78      317.75     24.96 o
  -6  -8   3       27.42       42.10     11.07 o
  -5  -8   3      157.01      143.39     11.57 o
  -4  -8   3      118.54      122.56      9.11 o
  -3  -8   3     1403.19     1323.45     21.00 o
  -2  -8   3      602.75      611.63     17.28 o
  -1  -8   3     2342.71     2263.93     33.60 o
   0  -8   3      105.54      100.91      6.82 o
   1  -8   3      349.51      334.55     13.66 o
   2  -8   3      590.10      538.87     17.80 o
   3  -8   3     1173.53     1215.46     32.47 o
   4  -8   3      231.06      259.16     16.84 o
   5  -8   3     1233.61     1279.66     43.58 o
   6  -8   3       14.32        9.96      9.68 o
   7  -8   3      870.59      827.11     41.20 o
   8  -8   3     1056.07     1115.25     49.73 o
   9  -8   3       59.33       51.03     19.23 o
  10  -8   3       53.13       70.25     20.43 o
  11  -8   3      139.59      148.77     28.70 o
  12  -8   3      114.56      110.24     27.18 o
  13  -8   3        9.15       -1.33     19.06 o
 -13  -7   3       20.53       21.52     20.05 o
 -12  -7   3       43.99       48.49     21.43 o
 -11  -7   3      365.30      377.79     36.17 o
 -10  -7   3     2462.66     2333.33     76.85 o
  -9  -7   3      732.95      717.71     42.67 o
  -8  -7   3       43.27       44.26     12.34 o
  -7  -7   3       33.07       38.22     11.58 o
  -6  -7   3      632.94      646.72     81.48 o
  -5  -7   3       10.87       20.93      8.73 o
  -4  -7   3     3119.96     3103.28     33.91 o
  -3  -7   3      143.60      140.64      8.40 o
  -2  -7   3     4952.94     4905.87     45.49 o
  -1  -7   3       19.62       10.82      5.08 o
   0  -7   3       12.49        2.47      4.02 o
   1  -7   3      421.40      506.74     19.26 o
   2  -7   3      964.05     1006.84     23.21 o
   3  -7   3     1420.51     1541.56     52.97 o
   4  -7   3      157.27      156.56     13.08 o
   5  -7   3     1370.70      893.07    347.01 o
   6  -7   3        1.29       -3.39     11.31 o
   7  -7   3     1183.82     1145.44     79.89 o
   8  -7   3      183.68      198.06     25.35 o
   9  -7   3      318.59      317.35     30.55 o
  10  -7   3      149.54      129.50     24.99 o
  11  -7   3      134.70      140.09     26.27 o
  12  -7   3      161.15      164.45     29.73 o
  13  -7   3        2.44       10.91     20.17 o
  14  -7   3      155.53      202.53     36.18 o
 -13  -6   3      100.77      127.50     28.54 o
 -12  -6   3       48.60       41.21     21.87 o
 -11  -6   3        2.79       17.73     17.60 o
 -10  -6   3      137.26      107.12     23.04 o
  -9  -6   3       33.61       12.39     11.61 o
  -8  -6   3      177.90      176.26     19.24 o
  -7  -6   3      207.07      192.29     16.47 o
  -6  -6   3      937.78      919.29     30.72 o
  -5  -6   3       14.55        1.59      3.83 o
  -4  -6   3     1211.91     1259.96     25.73 o
  -3  -6   3      138.87      166.48      8.68 o
  -2  -6   3     2107.50     2214.21     22.36 o
  -1  -6   3      168.14      191.14     11.29 o
   0  -6   3     1301.28     1336.47     22.99 o
   1  -6   3     4661.94     4912.86     97.99 o
   2  -6   3     1194.95     1167.05     26.41 o
   3  -6   3      545.45      563.31     24.69 o
   4  -6   3      304.50      237.73     84.58 o
   5  -6   3     1338.96     1335.52     42.09 o
   6  -6   3      136.41      113.99     17.85 o
   7  -6   3      136.45      144.65     20.68 o
   8  -6   3       93.09       88.55     19.56 o
   9  -6   3        0.73        3.45     15.23 o
  10  -6   3        0.74       -9.49     14.17 o
  11  -6   3      241.68      238.61     31.55 o
  12  -6   3      641.24      578.81     45.19 o
  13  -6   3      114.60      118.59     28.81 o
  14  -6   3        6.17       -2.88     25.51 o
 -14  -5   3        4.22       -5.61     18.96 o
 -13  -5   3       18.67       29.12     19.41 o
 -12  -5   3        2.38       -1.93     15.77 o
 -11  -5   3       26.72       11.99     15.63 o
 -10  -5   3       13.28       21.67     16.09 o
  -9  -5   3       18.79       15.24     15.45 o
  -8  -5   3     3099.66     2935.56    108.58 o
  -7  -5   3     1619.67     1486.05     37.16 o
  -6  -5   3      329.06      375.41     19.49 o
  -5  -5   3      365.08      337.60     17.67 o
  -4  -5   3     7752.91     8211.62    131.67 o
  -3  -5   3     1793.61     1796.68     27.00 o
  -2  -5   3     6438.54     6334.61     48.10 o
  -1  -5   3      240.38      213.30     11.90 o
   0  -5   3      205.86      167.01     10.42 o
   1  -5   3       30.38       19.16      5.85 o
   2  -5   3      989.17      947.24     21.87 o
   3  -5   3      401.75      333.44    133.67 o
   4  -5   3       57.51       82.77     10.04 o
   5  -5   3      396.72      372.36     24.71 o
   6  -5   3        0.02       -7.22      9.79 o
   7  -5   3     1401.52     1339.64     53.32 o
   8  -5   3        2.82       -1.37     12.58 o
   9  -5   3     1172.22     1133.74     89.99 o
  10  -5   3      215.25      211.00     27.29 o
  11  -5   3     1325.68     1272.45     58.48 o
  12  -5   3       98.28      102.48     25.13 o
  13  -5   3        2.03        0.13     16.12 o
  14  -5   3      135.69      149.27     31.90 o
 -14  -4   3      255.74      303.64     39.86 o
 -13  -4   3       41.59       46.28     21.99 o
 -12  -4   3       56.89       30.43     17.82 o
 -11  -4   3      274.88      313.73     44.28 o
 -10  -4   3      232.53      222.50     27.42 o
  -9  -4   3      501.12      500.67     36.47 o
  -8  -4   3        3.26       -1.65     12.38 o
  -7  -4   3       83.55       91.19     17.44 o
  -6  -4   3       16.64       12.03      7.55 o
  -5  -4   3       87.07      111.16     10.53 o
  -4  -4   3     1192.03     1290.06     27.12 o
  -3  -4   3     7699.91     8326.97     62.59 o
  -2  -4   3     3727.31     3668.90     53.18 o
  -1  -4   3      187.37      192.32     11.77 o
   0  -4   3      894.49      832.89     18.32 o
   1  -4   3       27.44       21.86      6.32 o
   2  -4   3     2533.17     1475.68    848.52 o
   3  -4   3     1208.53     1391.58     27.72 o
   4  -4   3      431.75      451.95     19.12 o
   5  -4   3      168.20      130.70     15.83 o
   6  -4   3     1118.90     1113.98     39.45 o
   7  -4   3     1364.81     1360.60     46.59 o
   8  -4   3      596.38      649.18     36.80 o
   9  -4   3       69.70       66.21     18.96 o
  10  -4   3      113.41      131.66     23.51 o
  11  -4   3       22.10       17.18     16.68 o
  12  -4   3       62.72       30.23     19.67 o
  13  -4   3       91.08       95.65     25.79 o
  14  -4   3       57.32       64.93     24.96 o
 -14  -3   3       96.15       97.90     27.69 o
 -13  -3   3        0.61       -3.04     14.58 o
 -12  -3   3        5.19       12.63     15.92 o
 -11  -3   3        9.76        8.20     15.15 o
 -10  -3   3      310.42      309.87     31.01 o
  -9  -3   3      260.70      255.93     28.29 o
  -8  -3   3      177.33      155.51     21.29 o
  -7  -3   3      203.51      185.43     20.97 o
  -6  -3   3        0.33       -7.91      7.91 o
  -5  -3   3     1201.41     1115.68     22.50 o
  -4  -3   3       49.61       44.09      5.33 o
  -3  -3   3      316.44      297.86      9.48 o
  -2  -3   3      467.69      431.54     12.16 o
  -1  -3   3       48.08       30.54     11.56 o
   0  -3   3      129.54       92.76     28.50 o
   1  -3   3    10659.03    10681.48    105.51 o
   2  -3   3     4790.27     4758.27     74.15 o
   3  -3   3      177.93      185.48     10.91 o
   4  -3   3        0.46        1.70      7.03 o
   5  -3   3      657.83      608.82     27.43 o
   6  -3   3      101.42      116.14     17.89 o
   7  -3   3      308.86      284.81     24.52 o
   8  -3   3       58.31       63.37     17.24 o
   9  -3   3      610.29      534.89     55.09 o
  10  -3   3        2.37       11.85     14.81 o
  11  -3   3      777.76      800.89     62.17 o
  12  -3   3      132.65      147.30     26.86 o
  13  -3   3       94.39       98.89     27.63 o
  14  -3   3        5.40       16.58     20.07 o
 -14  -2   3       10.51       12.97     21.26 o
 -13  -2   3       34.69       29.24     18.95 o
 -12  -2   3       16.41       21.68     17.53 o
 -11  -2   3      222.31      271.42     30.67 o
 -10  -2   3     1047.45      951.04     48.72 o
  -9  -2   3      873.36      848.34     43.55 o
  -8  -2   3      537.63      502.65     43.58 o
  -7  -2   3      233.18      247.82     23.48 o
  -6  -2   3       78.83       71.00     10.72 o
  -5  -2   3      246.26      261.46     12.46 o
  -4  -2   3        5.62        2.92      4.47 o
  -3  -2   3     5246.23     5449.03     41.23 o
  -2  -2   3      254.71      256.58      8.42 o
  -1  -2   3       22.85       30.71      4.40 o
   0  -2   3     4373.58     4321.22     52.77 o
   1  -2   3     4715.49     4653.15     70.16 o
   2  -2   3    10859.55    10822.37    133.12 o
   3  -2   3       49.08       45.77      6.50 o
   4  -2   3      189.91      169.91     12.38 o
   5  -2   3       46.06       64.20     12.58 o
   6  -2   3     1600.69     1465.98     84.32 o
   7  -2   3      168.47      175.88     19.79 o
   8  -2   3      701.06      675.82     63.77 o
   9  -2   3      826.78      856.58     42.80 o
  10  -2   3     1568.51     1440.61     56.73 o
  11  -2   3      111.15      127.67     23.70 o
  12  -2   3       18.49       46.02     23.38 o
  13  -2   3        1.31       -6.70     20.90 o
  14  -2   3       57.35       45.26     23.15 o
 -14  -1   3       29.48       37.77     20.85 o
 -13  -1   3       54.12       47.06     23.03 o
 -12  -1   3      362.32      382.22     37.91 o
 -11  -1   3      126.13      115.68     23.67 o
 -10  -1   3       14.29        5.04     14.09 o
  -9  -1   3       14.39       12.30     13.90 o
  -8  -1   3      205.64      194.83     22.41 o
  -7  -1   3       71.34       72.79     15.40 o
  -6  -1   3      963.62     1072.34     30.38 o
  -5  -1   3       23.37       22.70      6.44 o
  -4  -1   3      357.04      388.46     12.03 o
  -3  -1   3      416.41      430.56     10.21 o
  -2  -1   3     2187.72     2196.41     42.57 o
  -1  -1   3      716.38      685.29     12.06 o
   0  -1   3     2702.80     2783.55     23.68 o
   1  -1   3     8317.80     8151.00    100.25 o
   2  -1   3     2467.08     2557.56     43.23 o
   3  -1   3        2.84        3.25      4.57 o
   4  -1   3      136.31      154.63     11.56 o
   5  -1   3     1337.17     1428.46     79.36 o
   6  -1   3       35.15       41.52     11.90 o
   7  -1   3      201.57      211.40     20.25 o
   8  -1   3       33.29       22.28     13.40 o
   9  -1   3       12.24        6.66     14.00 o
  10  -1   3        0.77        4.71     14.27 o
  11  -1   3      383.38      401.51     46.06 o
  12  -1   3       53.16       44.63     19.46 o
  13  -1   3      375.64      425.16     41.31 o
  14  -1   3       16.52       -5.73     16.30 o
 -14   0   3       27.33       27.63     20.17 o
 -13   0   3        2.49        9.61     19.66 o
 -12   0   3       39.66       34.19     24.62 o
 -11   0   3      195.27      162.91     25.90 o
 -10   0   3      401.16      331.94     31.15 o
  -9   0   3     1288.86     1245.89     70.85 o
  -8   0   3      352.61      331.19     28.10 o
  -7   0   3      197.41      197.32     20.67 o
  -6   0   3      126.51      200.13     27.10 o
  -5   0   3      167.87      180.69     16.76 o
  -4   0   3      474.50      417.57     18.06 o
  -3   0   3     1011.13     1016.03     23.04 o
  -2   0   3     2772.35     2877.08     35.26 o
  -1   0   3     1829.80     1854.71     18.30 o
   0   0   3      682.91      674.20     11.43 o
   1   0   3     7434.11     7141.31     91.99 o
   2   0   3     1853.81     1937.42     36.43 o
   3   0   3       77.00       91.91      6.71 o
   4   0   3       34.49       58.31      8.72 o
   5   0   3     1119.22     1262.11     64.30 o
   6   0   3     1023.92     1062.24     35.91 o
   7   0   3      374.86      346.44     24.96 o
   8   0   3      853.30      803.92     58.28 o
   9   0   3      242.60      236.43     25.77 o
  10   0   3     1123.21     1086.42    101.50 o
  11   0   3      297.83      256.18     29.51 o
  12   0   3      617.28      636.83     44.69 o
  13   0   3       75.39      114.49     27.04 o
  14   0   3      181.74      148.69     30.40 o
 -14   1   3       63.77       45.77     23.34 o
 -13   1   3      372.78      395.53     40.18 o
 -12   1   3      376.17      406.01     37.95 o
 -11   1   3       46.53       43.48     18.29 o
 -10   1   3      691.49      654.90     70.85 o
  -9   1   3     1049.63     1048.26     47.96 o
  -8   1   3     1631.50     1564.01     63.95 o
  -7   1   3       26.81       63.86     14.89 o
  -6   1   3     1248.98     1216.36     40.71 o
  -5   1   3      777.08      870.09     31.81 o
  -4   1   3        0.06       -5.39      5.55 o
  -3   1   3     6256.09     6273.09     62.29 o
  -2   1   3     5604.09     5781.56     67.51 o
  -1   1   3     2843.48     2810.14     22.30 o
   0   1   3     1129.07     1165.31     12.50 o
   1   1   3       67.57       73.86      3.85 o
   2   1   3     2801.15     2819.05     52.67 o
   3   1   3     1778.67     1765.33     20.60 o
   4   1   3      773.68      908.92     24.43 o
   5   1   3        2.98       -0.77      7.49 o
   6   1   3      274.90      291.62     21.62 o
   7   1   3       55.35       69.80     14.55 o
   8   1   3       14.52       10.01     12.31 o
   9   1   3     1368.41     1346.25     89.10 o
  10   1   3       26.51       35.87     16.73 o
  11   1   3       65.29       47.02     18.35 o
  12   1   3       19.80        3.81     15.78 o
  13   1   3      149.47      123.34     27.47 o
  14   1   3       33.00       26.61     25.86 o
 -14   2   3        0.01       -7.20     16.66 o
 -13   2   3      136.74      137.25     28.64 o
 -12   2   3       63.68       59.44     21.76 o
 -11   2   3       14.68        9.63     15.38 o
 -10   2   3      802.71      836.45     45.63 o
  -9   2   3      262.22      279.66     28.58 o
  -8   2   3       19.47       13.23     16.83 o
  -7   2   3      440.12      450.81     29.51 o
  -6   2   3        3.33        5.16      9.57 o
  -5   2   3      655.05      735.24     29.73 o
  -4   2   3        9.94       19.18      7.34 o
  -3   2   3     6595.60     6571.75     99.62 o
  -2   2   3    13657.24    13538.89    195.56 o
  -1   2   3      870.02      881.42     12.86 o
   0   2   3      360.75      371.37      8.00 o
   1   2   3        1.90        3.96      3.34 o
   2   2   3      949.70      992.22     14.51 o
   3   2   3      364.99      365.27     12.19 o
   4   2   3      284.38      300.59     12.60 o
   5   2   3      884.20      942.26     52.96 o
   6   2   3      283.90      283.31     21.89 o
   7   2   3      810.19      812.61     43.58 o
   8   2   3       31.79       33.38     14.21 o
   9   2   3       61.03       85.19     19.52 o
  10   2   3       17.18       20.63     14.68 o
  11   2   3       80.47       83.53     21.62 o
  12   2   3      128.23      173.90     72.98 o
  13   2   3       62.41       98.05     25.49 o
  14   2   3       25.98        7.23     19.52 o
 -14   3   3        9.51        6.29     19.72 o
 -13   3   3      944.34      969.82     57.99 o
 -12   3   3       90.01       79.94     23.40 o
 -11   3   3       54.64       69.23     21.01 o
 -10   3   3      806.60      784.72     44.77 o
  -9   3   3       27.38       24.46     16.47 o
  -8   3   3     1306.54     1264.08     48.43 o
  -7   3   3      779.21      753.78     46.23 o
  -6   3   3     2304.76     2320.17     55.20 o
  -5   3   3      142.74      128.60     15.62 o
  -4   3   3      227.90      257.97     15.21 o
  -3   3   3     2360.62     2438.66     38.36 o
  -2   3   3     3138.79     3160.76     42.93 o
  -1   3   3      176.45      180.01     17.82 o
   0   3   3      547.74      535.56     10.37 o
   1   3   3     3671.00     3623.54     37.13 o
   2   3   3      758.99      851.27     13.86 o
   3   3   3     3981.19     3939.40     83.00 o
   4   3   3     1228.79     1366.84     29.28 o
   5   3   3      274.01      292.47     17.07 o
   6   3   3      907.93      961.92     52.61 o
   7   3   3      259.17      263.45     43.75 o
   8   3   3      298.64      329.23     28.05 o
   9   3   3       39.68       38.38     16.90 o
  10   3   3        0.80       -0.33     12.15 o
  11   3   3       42.08       22.86     16.80 o
  12   3   3        7.75       12.48     16.65 o
  13   3   3        8.09       27.39     19.32 o
 -14   4   3        0.26        6.31     18.66 o
 -13   4   3      463.38      484.33     48.54 o
 -12   4   3        0.04      -10.77     14.53 o
 -11   4   3      141.95      149.66     25.71 o
 -10   4   3       52.51       50.29     18.96 o
  -9   4   3       13.77        3.66     14.70 o
  -8   4   3       56.63       71.85     17.24 o
  -7   4   3      231.41      219.62     22.23 o
  -6   4   3      109.33      128.21     17.36 o
  -5   4   3       26.30       40.22     12.40 o
  -4   4   3      683.34      788.67     23.22 o
  -3   4   3       73.64       58.25      8.30 o
  -2   4   3        0.04       -2.77      4.62 o
  -1   4   3     3186.17     2998.89     28.95 o
   0   4   3      770.41      725.22     13.70 o
   1   4   3     2033.63     1977.36     25.59 o
   2   4   3      485.16      562.30     15.37 o
   3   4   3     3765.21     4030.55     79.22 o
   4   4   3       26.94       19.37      6.63 o
   5   4   3      109.15      122.61     12.10 o
   6   4   3       86.23      103.59     12.77 o
   7   4   3       67.65       72.56     15.91 o
   8   4   3     1285.67     1273.30     94.24 o
   9   4   3     1089.50     1053.18     47.00 o
  10   4   3        3.41       19.54     14.27 o
  11   4   3        3.39       -0.60     14.50 o
  12   4   3      391.63      423.32     38.71 o
  13   4   3      197.90      202.72     31.68 o
 -14   5   3        0.21       -2.77     18.85 o
 -13   5   3      470.35      504.34     45.28 o
 -12   5   3        7.61       25.84     17.93 o
 -11   5   3      685.80      722.31     45.78 o
 -10   5   3      722.92      665.71     49.07 o
  -9   5   3       10.42       10.84     15.48 o
  -8   5   3      450.55      410.45     31.36 o
  -7   5   3        0.49      -10.08     10.48 o
  -6   5   3     1051.83     1011.55     38.64 o
  -5   5   3       29.91       36.25     11.90 o
  -4   5   3      550.39      584.10     23.02 o
  -3   5   3        0.81       -1.61      5.34 o
  -2   5   3     4642.43     4770.34     51.46 o
  -1   5   3      371.48      396.36     12.32 o
   0   5   3      236.26      190.13     14.36 o
   1   5   3     4190.70     4143.35    117.68 o
   2   5   3      976.92      868.94     19.72 o
   3   5   3    11924.98    12474.72    168.82 o
   4   5   3       37.64       30.22      7.34 o
   5   5   3        6.62        6.51      6.67 o
   6   5   3      120.05      130.79     14.65 o
   7   5   3      210.52      233.28     18.64 o
   8   5   3       74.64       62.34     17.38 o
   9   5   3      155.29      175.64     23.95 o
  10   5   3        0.57       -5.72     12.65 o
  11   5   3      118.79      147.46     25.37 o
  12   5   3      314.69      318.38     35.81 o
  13   5   3       19.97       49.38     22.23 o
 -14   6   3      499.38      495.17     46.75 o
 -13   6   3        0.00      -10.61     16.45 o
 -12   6   3       87.98       83.25     24.77 o
 -11   6   3      525.62      505.86     40.61 o
 -10   6   3        7.18       -3.93     19.84 o
  -9   6   3      176.79      177.23     25.10 o
  -8   6   3      140.38      117.81     21.96 o
  -7   6   3      178.56      189.82     22.34 o
  -6   6   3     1079.24      955.47     39.86 o
  -5   6   3      384.45      318.52     32.59 o
  -4   6   3     1495.78     1614.68     46.99 o
  -3   6   3      766.14      798.71     22.70 o
  -2   6   3     1364.36     1542.23     23.23 o
  -1   6   3        3.64        9.52      4.70 o
   0   6   3        2.01       -3.48      3.48 o
   1   6   3     1125.52     1106.64     19.42 o
   2   6   3     4434.09     4351.66     94.23 o
   3   6   3     1059.53     1131.66     21.64 o
   4   6   3      324.63      288.96     15.36 o
   5   6   3      898.19      926.04     25.88 o
   6   6   3      156.33      152.25     13.82 o
   7   6   3      425.21      437.47     24.98 o
   8   6   3       58.38       60.79     13.96 o
   9   6   3        1.62        9.79     12.88 o
  10   6   3      162.01      156.77     24.92 o
  11   6   3      272.71      186.70     35.60 o
  12   6   3       13.84       -1.71     15.48 o
  13   6   3        0.91       21.96     27.99 o
 -14   7   3       42.03       97.42     44.99 o
 -13   7   3        0.55       -1.76     17.70 o
 -12   7   3       20.22       10.49     17.60 o
 -11   7   3       11.63       19.60     17.69 o
 -10   7   3      407.71      387.75     34.18 o
  -9   7   3       20.37       27.39     16.41 o
  -8   7   3     1775.83     1671.16     77.05 o
  -7   7   3      482.54      458.60     32.41 o
  -6   7   3     1327.44     1327.81     46.59 o
  -5   7   3       21.03       13.05     10.84 o
  -4   7   3        1.20        1.66      7.96 o
  -3   7   3      211.39      221.02     11.82 o
  -2   7   3     1190.30     1218.68     20.69 o
  -1   7   3      148.40      151.60      8.28 o
   0   7   3     3437.68     3466.98     59.06 o
   1   7   3      120.43      119.22      7.73 o
   2   7   3     2267.95     2196.61     70.40 o
   3   7   3      278.98      227.71     43.67 o
   4   7   3       60.42       73.16      9.66 o
   5   7   3      124.76      140.56     12.80 o
   6   7   3       80.13       77.14     11.66 o
   7   7   3        4.70        8.65      8.71 o
   8   7   3       48.05       46.89     11.64 o
   9   7   3      432.23      494.68     29.34 o
  10   7   3       22.66       -4.29     13.21 o
  11   7   3     1230.54     1315.04    148.09 o
  12   7   3       40.01       19.30     18.92 o
 -14   8   3      300.24      320.26     62.00 o
 -13   8   3       95.61      103.45     44.64 o
 -12   8   3      221.19      238.92     39.68 o
 -11   8   3        0.27       -8.62     14.40 o
 -10   8   3       23.57       24.14     17.27 o
  -9   8   3      140.27      168.68     38.44 o
  -8   8   3     1767.72     1708.93     59.11 o
  -7   8   3     3298.80     3123.60     73.20 o
  -6   8   3        7.67        4.78     12.19 o
  -5   8   3      772.11      779.66     33.86 o
  -4   8   3      155.03      179.88     13.56 o
  -3   8   3      182.00      207.25     14.11 o
  -2   8   3      305.63      342.53     11.89 o
  -1   8   3     1640.60     1723.80     30.37 o
   0   8   3       29.28       20.50      6.15 o
   1   8   3      176.58      191.91      9.12 o
   2   8   3     2051.73     1896.33     38.62 o
   3   8   3      408.64      386.77     14.86 o
   4   8   3      576.30      377.41    126.12 o
   5   8   3      454.10      335.32     79.21 o
   6   8   3       45.08       44.08     10.30 o
   7   8   3      552.17      559.79     24.82 o
   8   8   3       39.79       36.52     11.04 o
   9   8   3      252.73      248.55     20.35 o
  10   8   3       72.07       47.33     15.91 o
  11   8   3      246.96      261.63     26.38 o
  12   8   3       80.43      115.15     21.70 o
 -13   9   3        0.00      -15.59     30.11 o
 -12   9   3       23.76       22.67     34.01 o
 -11   9   3       23.16       12.46     17.36 o
 -10   9   3      591.42      531.33     40.60 o
  -9   9   3        1.31       -4.85     13.52 o
  -8   9   3      956.19      910.90     45.34 o
  -7   9   3     1950.91     1878.04     58.48 o
  -6   9   3      425.55      396.50     28.83 o
  -5   9   3      207.19      206.33     20.58 o
  -4   9   3     1108.61     1085.58     25.00 o
  -3   9   3      162.90      132.20     11.73 o
  -2   9   3       96.80      123.59     11.18 o
  -1   9   3       19.66       12.97     13.64 o
   0   9   3      170.30      146.45     27.10 o
   1   9   3       77.10       84.85      7.52 o
   2   9   3     2431.10     2389.58     50.87 o
   3   9   3       63.24       52.71      8.12 o
   4   9   3        1.19       10.86      8.55 o
   5   9   3      524.81      365.81     48.02 o
   6   9   3       20.49        7.27      5.47 o
   7   9   3      231.93      175.37     41.78 o
   8   9   3       14.26       18.04      9.67 o
   9   9   3        2.30        5.24     10.05 o
  10   9   3      159.65      158.95     22.09 o
  11   9   3      391.11      390.09     31.44 o
 -13  10   3      334.10      396.41     42.73 o
 -12  10   3      549.73      605.10     73.33 o
 -11  10   3        2.36       -9.92     29.40 o
 -10  10   3       71.31       90.84     22.77 o
  -9  10   3      315.06      343.44     32.17 o
  -8  10   3       31.82       20.66     16.83 o
  -7  10   3      596.86      627.41     38.44 o
  -6  10   3      574.17      554.65     68.20 o
  -5  10   3     1281.50     1250.99     56.25 o
  -4  10   3      237.33      229.39     13.72 o
  -3  10   3      246.11      228.92     11.42 o
  -2  10   3       21.40       38.92     15.78 o
  -1  10   3        0.38       -7.29     12.35 o
   0  10   3      451.04      440.00     32.43 o
   1  10   3      270.45      253.65     25.55 o
   2  10   3     2357.65     2324.38     30.36 o
   3  10   3        3.18        5.39      8.13 o
   4  10   3      766.01      745.43     25.33 o
   5  10   3       72.68       65.26     11.58 o
   6  10   3        4.90       18.68      9.24 o
   7  10   3      476.00      385.47     82.27 o
   8  10   3        0.65        2.22      7.28 o
   9  10   3       92.00       89.29     16.82 o
  10  10   3       78.21      101.24     16.83 o
  11  10   3      118.53      128.71     27.58 o
 -12  11   3        0.96        7.86     16.68 o
 -11  11   3      250.97      311.76     58.45 o
 -10  11   3        0.85      -26.92     27.63 o
  -9  11   3      189.69      209.02     47.12 o
  -8  11   3      117.04      141.00     38.97 o
  -7  11   3       28.78       27.26     14.27 o
  -6  11   3      102.21      109.55     17.50 o
  -5  11   3      106.78      124.07     23.59 o
  -4  11   3     1452.61     1236.25     53.46 o
  -3  11   3       39.02       34.37     18.03 o
  -2  11   3       42.70       47.32     17.65 o
  -1  11   3      119.08      102.87     20.50 o
   0  11   3       84.09       75.78     20.02 o
   1  11   3     2005.64     2002.19     64.31 o
   2  11   3      463.82      516.05     36.17 o
   3  11   3       51.34       36.40      9.64 o
   4  11   3       87.42       80.41     11.91 o
   5  11   3       86.31       79.99     12.48 o
   6  11   3        0.45        8.71      9.32 o
   7  11   3       43.15       32.29     14.02 o
   8  11   3       18.28       14.48     13.68 o
   9  11   3       84.63       52.89     35.30 o
  10  11   3       43.21       30.55     15.59 o
 -12  12   3      177.06      198.39     55.27 o
 -11  12   3       15.67       -8.15     31.18 o
 -10  12   3       35.43       42.98     21.26 o
  -9  12   3      127.55      137.41     23.42 o
  -8  12   3       11.50       31.88     31.53 o
  -7  12   3        6.59       16.65     26.92 o
  -6  12   3      245.27      219.93     19.12 o
  -5  12   3      341.33      321.16     32.38 o
  -4  12   3     1734.06     1488.16     60.85 o
  -3  12   3     1011.87      970.86     49.35 o
  -2  12   3      343.03      352.70     33.57 o
  -1  12   3       29.91       21.45     16.16 o
   0  12   3        0.05       -6.41     13.40 o
   1  12   3     1604.15     1530.31     58.81 o
   2  12   3       23.88       37.49     17.40 o
   3  12   3       96.30       78.19     15.77 o
   4  12   3      430.61      469.01     28.99 o
   5  12   3       63.27       62.64     15.98 o
   6  12   3      297.37      339.96     27.02 o
   7  12   3        0.10        0.64     12.18 o
   8  12   3      122.44      105.41     19.17 o
   9  12   3      152.01      113.34     65.97 o
 -11  13   3      267.98      285.54     60.93 o
 -10  13   3       32.81       57.75     36.49 o
  -9  13   3       96.39       77.94     39.32 o
  -8  13   3      123.40       72.98     37.55 o
  -7  13   3       32.00        1.42     16.94 o
  -6  13   3      219.31      228.71     30.77 o
  -5  13   3       14.58       32.08     19.05 o
  -4  13   3        5.75       11.50     16.17 o
  -3  13   3       69.11       70.70     21.29 o
  -2  13   3      106.32      112.16     23.12 o
  -1  13   3      773.93      823.56     47.46 o
   0  13   3       55.00       41.34     18.65 o
   1  13   3       32.83       25.20     16.48 o
   2  13   3       33.77       33.99     18.15 o
   3  13   3      566.83      479.43     38.33 o
   4  13   3      134.38      127.11     19.46 o
   5  13   3        0.32        5.50     12.63 o
   6  13   3        0.71      -11.17     11.17 o
   7  13   3       26.55       24.05     14.91 o
   8  13   3       16.55       47.65     21.29 o
 -10  14   3       58.60       73.69     42.16 o
  -9  14   3        2.70       19.63     21.33 o
  -8  14   3       45.85       24.07     22.85 o
  -7  14   3       79.87       92.87     26.83 o
  -6  14   3        0.04        3.06     18.56 o
  -5  14   3      430.48      395.03     38.35 o
  -4  14   3       25.93        5.29     17.03 o
  -3  14   3        6.90       24.52     17.78 o
  -2  14   3      604.65      555.58     42.08 o
  -1  14   3        0.00       -9.15     14.64 o
   0  14   3      316.07      332.03     35.18 o
   1  14   3       10.79       27.67     17.74 o
   2  14   3     1253.59     1271.09     65.19 o
   3  14   3      447.11      488.31     39.70 o
   4  14   3      362.94      390.24     37.40 o
   5  14   3      263.57      341.31     52.43 o
   6  14   3       24.98       16.68     18.16 o
   7  14   3        0.75        0.74     16.34 o
  -9  15   3      315.81      344.97     41.80 o
  -8  15   3       57.93       58.50     24.42 o
  -7  15   3        0.09       20.10     20.41 o
  -6  15   3      544.48      540.78     46.75 o
  -5  15   3      301.71      300.09     35.89 o
  -4  15   3      609.90      595.25     46.68 o
  -3  15   3       32.37        4.87     17.25 o
  -2  15   3       79.81       74.64     23.84 o
  -1  15   3       90.68      125.87     26.30 o
   0  15   3        0.08       14.96     17.05 o
   1  15   3        6.53        3.20     17.36 o
   2  15   3       14.85       22.48     18.66 o
   3  15   3      241.41      273.17     34.18 o
   4  15   3      131.44      123.17     27.43 o
   5  15   3      473.93      620.13     48.07 o
   6  15   3       17.33       38.04     20.82 o
  -8  16   3      188.05      180.11     35.15 o
  -7  16   3        1.78       18.26     21.08 o
  -6  16   3       19.16       24.25     21.17 o
  -5  16   3       23.02       15.09     19.85 o
  -4  16   3       65.28       57.27     28.70 o
  -3  16   3       13.10       33.14     20.42 o
  -2  16   3      127.90      112.82     26.80 o
  -1  16   3       33.29       37.84     21.33 o
   0  16   3       17.92        6.91     18.07 o
   1  16   3        2.68        2.09     16.41 o
   2  16   3        4.86        5.57     17.13 o
   3  16   3       50.11       50.21     26.57 o
   4  16   3      130.19       78.25     25.74 o
   5  16   3       26.39       -7.22     17.41 o
  -6  17   3      361.22      408.74     44.56 o
  -5  17   3        0.13        0.96     18.60 o
  -4  17   3      515.65      663.40     54.91 o
  -3  17   3      375.49      417.94     43.21 o
  -2  17   3      336.39      326.35     39.31 o
  -1  17   3       13.67       23.56     19.77 o
   0  17   3        4.19        5.43     18.26 o
   1  17   3      157.08      155.53     31.18 o
   2  17   3       43.08       26.33     20.98 o
   3  17   3       60.09       36.67     23.05 o
  -3  18   3       16.61       17.24     21.67 o
  -2  18   3       51.01       65.06     28.87 o
  -1  18   3        0.99        4.62     20.00 o
   0  18   3       25.88       12.76     21.00 o
  -2 -18   4       11.90       -1.22     16.42 o
  -1 -18   4        8.61        4.31     18.52 o
   0 -18   4       49.27       70.90     47.65 o
   1 -18   4       87.80       88.06     27.78 o
   2 -18   4       65.39       88.02     27.17 o
   3 -18   4        6.13       21.99     21.92 o
   4 -18   4      141.86      194.49     35.26 o
   5 -18   4       24.97       36.78     24.28 o
  -5 -17   4      667.27      714.30     53.10 o
  -4 -17   4       68.64       62.57     24.56 o
  -3 -17   4      102.49      141.87     30.05 o
  -2 -17   4      193.89      194.30     31.18 o
  -1 -17   4      154.50      130.26     28.42 o
   0 -17   4       38.31       44.46     22.04 o
   1 -17   4        1.31       -4.20     15.91 o
   2 -17   4      225.12      227.03     34.07 o
   3 -17   4      116.10      120.86     28.93 o
   4 -17   4       59.16       41.15     22.88 o
   5 -17   4        0.14      -10.63     28.70 o
   6 -17   4        5.67       23.38     31.88 o
   7 -17   4        4.09       13.82     30.11 o
  -6 -16   4       15.81       11.02     18.52 o
  -5 -16   4       31.06       50.26     21.87 o
  -4 -16   4       90.74      136.73     27.94 o
  -3 -16   4       77.39       92.48     24.84 o
  -2 -16   4       12.54        1.44     15.92 o
  -1 -16   4        9.77       14.45     17.66 o
   0 -16   4       83.79       68.50     22.98 o
   1 -16   4       11.25        8.76     15.71 o
   2 -16   4       94.83      103.69     25.52 o
   3 -16   4        0.98       -2.35     16.95 o
   4 -16   4      199.59      167.57     45.70 o
   5 -16   4       11.50      -17.36     26.92 o
   6 -16   4      113.72       81.84     41.10 o
   7 -16   4      123.87      104.16     41.45 o
   8 -16   4        0.13       -8.15     28.70 o
  -7 -15   4      180.35      208.00     31.20 o
  -6 -15   4       24.84       28.79     18.27 o
  -5 -15   4      116.94      146.22     41.80 o
  -4 -15   4      209.06      201.26     29.96 o
  -3 -15   4       82.08       74.28     22.24 o
  -2 -15   4        4.02      -11.96     13.21 o
  -1 -15   4      490.82      467.09     39.68 o
   0 -15   4      608.24      566.67     49.95 o
   1 -15   4       64.32       26.22     28.87 o
   2 -15   4      118.47      103.62     25.43 o
   3 -15   4        1.69       -4.96     23.74 o
   4 -15   4     1090.80      972.83     81.84 o
   5 -15   4       72.89      100.97     37.20 o
   6 -15   4        0.01       10.27     26.57 o
   7 -15   4       39.80       35.78     34.36 o
   8 -15   4      175.61      186.70     47.83 o
   9 -15   4       85.57      131.08     44.99 o
  -8 -14   4       58.01       49.24     35.07 o
  -7 -14   4       19.97       27.17     17.76 o
  -6 -14   4      306.92      341.78     34.75 o
  -5 -14   4        6.14       -3.28     14.37 o
  -4 -14   4      409.09      423.74     37.20 o
  -3 -14   4      150.01      154.33     26.43 o
  -2 -14   4      870.44      806.25     47.52 o
  -1 -14   4       22.16       25.14     16.51 o
   0 -14   4      371.05      383.07     35.65 o
   1 -14   4       17.80       26.71     16.99 o
   2 -14   4      467.35      442.13     55.97 o
   3 -14   4       46.37       36.49     28.70 o
   4 -14   4       57.58       69.44     33.30 o
   5 -14   4       24.68        4.25     27.28 o
   6 -14   4        0.08      -16.65     23.03 o
   7 -14   4       22.36       34.72     33.30 o
   8 -14   4      380.69      463.03     63.41 o
   9 -14   4       84.46      124.00     43.58 o
  10 -14   4        0.14       16.30     33.30 o
  -9 -13   4       79.74      103.45     40.03 o
  -8 -13   4        4.29      -11.16     11.16 o
  -7 -13   4       60.96       35.34     18.28 o
  -6 -13   4       27.88       21.28     27.63 o
  -5 -13   4      104.14      100.94     21.87 o
  -4 -13   4      202.23      211.85     27.28 o
  -3 -13   4      305.41      296.00     30.49 o
  -2 -13   4        4.69        2.38     12.88 o
  -1 -13   4      111.85      122.76     24.62 o
   0 -13   4        0.23       11.87     15.28 o
   1 -13   4      686.90      637.67     42.48 o
   2 -13   4      559.67      521.13     56.33 o
   3 -13   4       26.41       18.42     24.44 o
   4 -13   4      455.12      385.09     50.31 o
   5 -13   4      222.85      185.44     21.99 o
   6 -13   4      189.98      160.49     22.68 o
   7 -13   4        0.53        3.38     14.88 o
   8 -13   4      507.91      557.65     40.26 o
   9 -13   4        7.72       21.20     17.68 o
  10 -13   4      276.37      264.64     53.14 o
  11 -13   4       25.38       18.78     36.14 o
 -10 -12   4      128.55      100.26     40.39 o
  -9 -12   4       28.61       37.55     30.11 o
  -8 -12   4       18.41       26.64     15.33 o
  -7 -12   4      136.55      144.14     17.61 o
  -6 -12   4       77.75       81.36     14.65 o
  -5 -12   4       72.79       91.94     14.16 o
  -4 -12   4      101.01      136.21     14.82 o
  -3 -12   4      160.72      151.56     14.41 o
  -2 -12   4      503.24      480.32     20.74 o
  -1 -12   4     1604.11     1581.84     71.32 o
   0 -12   4     4978.75     4975.73    130.09 o
   1 -12   4      807.78      771.57     44.46 o
   2 -12   4      152.45      180.53     17.75 o
   3 -12   4     1191.52     1128.37     38.45 o
   4 -12   4      413.81      359.42     29.94 o
   5 -12   4       42.46       27.63     14.36 o
   6 -12   4      254.32      238.37     32.24 o
   7 -12   4       29.73       17.21     15.59 o
   8 -12   4      275.30      285.34     30.81 o
   9 -12   4        0.00        7.86     16.97 o
  10 -12   4      395.38      435.37     39.60 o
  11 -12   4       45.42       26.90     22.67 o
 -11 -11   4       10.09       24.80     32.95 o
 -10 -11   4      107.52      121.19     25.13 o
  -9 -11   4        0.17        0.57     13.20 o
  -8 -11   4        2.23       -0.36      9.20 o
  -7 -11   4       10.46        3.23      9.34 o
  -6 -11   4       91.55       99.55     14.64 o
  -5 -11   4        0.49       -4.42      7.87 o
  -4 -11   4      334.31      312.85     20.26 o
  -3 -11   4      414.09      404.14     21.75 o
  -2 -11   4      100.32       94.13      9.77 o
  -1 -11   4      532.44      549.70     19.60 o
   0 -11   4      144.67      168.25      9.35 o
   1 -11   4        0.21       -1.74      6.14 o
   2 -11   4       17.08       21.54      7.84 o
   3 -11   4      301.14      285.34     20.16 o
   4 -11   4      112.66      126.88     19.15 o
   5 -11   4       27.59       13.33     14.21 o
   6 -11   4        0.39       -6.89     12.38 o
   7 -11   4      315.04      330.40     29.79 o
   8 -11   4       33.78       35.86     18.00 o
   9 -11   4      153.84      142.90     30.64 o
  10 -11   4      601.37      622.72     44.74 o
  11 -11   4        0.30       -8.15     22.14 o
  12 -11   4      159.57      198.17     33.54 o
 -11 -10   4      346.44      434.10     41.19 o
 -10 -10   4       49.67       27.20     27.28 o
  -9 -10   4       31.42       32.93     12.20 o
  -8 -10   4       54.02       45.79     13.08 o
  -7 -10   4        2.16       -0.91      7.15 o
  -6 -10   4      129.14      141.94     12.57 o
  -5 -10   4      216.31      243.93     14.83 o
  -4 -10   4      841.84      795.49     20.44 o
  -3 -10   4      463.52      478.73     29.30 o
  -2 -10   4     2161.73     2080.17     45.56 o
  -1 -10   4        9.03        3.46      6.02 o
   0 -10   4      311.09      319.90     11.43 o
   1 -10   4      400.64      411.50     16.91 o
   2 -10   4      374.85      353.03     23.07 o
   3 -10   4     1370.35     1360.75     40.83 o
   4 -10   4        3.02        3.86     11.94 o
   5 -10   4     1505.68     1362.31     49.78 o
   6 -10   4      257.23      231.43     52.79 o
   7 -10   4       12.70       26.11     16.23 o
   8 -10   4      319.83       63.54    147.38 o
   9 -10   4        2.69       20.87     16.30 o
  10 -10   4        9.60       16.16     17.53 o
  11 -10   4      231.58      228.25     32.60 o
  12 -10   4      423.63      500.81     44.23 o
 -12  -9   4        6.30       12.75     20.55 o
 -11  -9   4      194.63      184.33     29.86 o
 -10  -9   4      130.12      118.25     24.96 o
  -9  -9   4       84.46       94.03     15.47 o
  -8  -9   4      121.72      100.72     15.14 o
  -7  -9   4        1.43       -5.12      8.20 o
  -6  -9   4      134.23      155.79     13.10 o
  -5  -9   4        7.92        7.86      6.85 o
  -4  -9   4       59.41       58.76      8.22 o
  -3  -9   4      999.66      958.54     24.39 o
  -2  -9   4     6059.89     6233.48     54.77 o
  -1  -9   4     1060.93     1050.75     22.35 o
   0  -9   4      257.81      280.98     10.48 o
   1  -9   4      221.93      228.80     13.58 o
   2  -9   4     1032.26     1104.65     55.79 o
   3  -9   4      303.52      311.94     22.70 o
   4  -9   4      272.50      272.06     35.78 o
   5  -9   4       30.61       31.61     14.15 o
   6  -9   4       72.04       46.07     16.51 o
   7  -9   4      218.73       58.90    121.16 o
   8  -9   4     1169.59     1144.88     73.87 o
   9  -9   4        0.03      -13.48     14.27 o
  10  -9   4      154.64      164.64     27.88 o
  11  -9   4       53.79       37.26     27.46 o
  12  -9   4      150.25      188.35     32.55 o
  13  -9   4       80.92       83.17     28.52 o
 -12  -8   4       80.27       77.79     24.92 o
 -11  -8   4     1076.81     1109.60     58.77 o
 -10  -8   4      130.33      109.67     23.45 o
  -9  -8   4       47.96       54.07     13.47 o
  -8  -8   4       25.67       26.03     10.58 o
  -7  -8   4      226.35      137.85     66.38 o
  -6  -8   4        4.81        2.52      8.58 o
  -5  -8   4       20.25       21.17      9.45 o
  -4  -8   4      630.74      561.62     17.04 o
  -3  -8   4       68.43       87.05      7.14 o
  -2  -8   4      590.17      581.16     18.20 o
  -1  -8   4      390.00      392.16     16.39 o
   0  -8   4      337.06      315.89     10.45 o
   1  -8   4      290.54      373.04     16.12 o
   2  -8   4     1027.34     1032.84     26.17 o
   3  -8   4      219.52      209.53     14.91 o
   4  -8   4      313.64      316.44     31.18 o
   5  -8   4     2376.90     2392.74     59.25 o
   6  -8   4     1106.78      991.25     65.54 o
   7  -8   4      329.32      334.97     37.38 o
   8  -8   4       43.59       43.18     18.36 o
   9  -8   4      247.63      284.09     30.70 o
  10  -8   4       63.09       74.82     21.53 o
  11  -8   4       25.13       18.85     18.34 o
  12  -8   4      257.23      305.47     36.95 o
  13  -8   4       34.06       37.73     22.54 o
 -13  -7   4       21.08       46.52     22.44 o
 -12  -7   4       10.02       14.71     17.78 o
 -11  -7   4        1.40       -7.45     14.55 o
 -10  -7   4       29.59       46.87     19.22 o
  -9  -7   4      362.59      343.61     31.52 o
  -8  -7   4      261.40      240.02     19.27 o
  -7  -7   4       81.72       77.56     13.16 o
  -6  -7   4      177.65      131.15     51.59 o
  -5  -7   4        0.46       18.18      8.50 o
  -4  -7   4        0.34       -2.10      6.63 o
  -3  -7   4        8.00       -0.70      3.95 o
  -2  -7   4       30.30       33.79      6.92 o
  -1  -7   4     1656.29     1466.10     41.61 o
   0  -7   4     2005.83     1933.26     31.12 o
   1  -7   4      812.95      958.28     37.57 o
   2  -7   4       42.52       29.79      7.67 o
   3  -7   4      610.67      671.61     22.49 o
   4  -7   4        0.05        4.34      9.79 o
   5  -7   4      746.20      614.61    109.82 o
   6  -7   4       58.41       64.29     21.26 o
   7  -7   4       63.58       55.34     17.15 o
   8  -7   4      279.92      279.22     28.80 o
   9  -7   4       42.95       36.69     18.06 o
  10  -7   4       77.05       71.71     21.14 o
  11  -7   4       62.75       69.29     22.73 o
  12  -7   4      335.97      337.62     37.45 o
  13  -7   4      252.65      297.12     38.19 o
 -13  -6   4       33.57       54.03     22.80 o
 -12  -6   4      233.36      256.30     33.49 o
 -11  -6   4      183.46      240.17     52.08 o
 -10  -6   4      168.82      204.25     27.61 o
  -9  -6   4      116.78      114.22     21.79 o
  -8  -6   4       28.31       11.40     14.25 o
  -7  -6   4        2.92        8.35      8.72 o
  -6  -6   4      309.73      325.56     19.21 o
  -5  -6   4      139.41      181.39     16.28 o
  -4  -6   4      716.17      693.60     29.80 o
  -3  -6   4     1004.05     1006.46     22.09 o
  -2  -6   4      496.69      575.14     16.68 o
  -1  -6   4      700.25      731.38     20.22 o
   0  -6   4      652.73      658.35     18.97 o
   1  -6   4     2380.06     2541.26     39.48 o
   2  -6   4     1482.06     1704.42     49.27 o
   3  -6   4        2.24        8.95      6.80 o
   4  -6   4      151.29      148.37     16.59 o
   5  -6   4      561.81      540.18     36.67 o
   6  -6   4      686.36      685.51     34.54 o
   7  -6   4      348.67      340.52     28.11 o
   8  -6   4      572.23      512.57     35.71 o
   9  -6   4       37.03       42.71     17.70 o
  10  -6   4      150.10      166.71     26.00 o
  11  -6   4      246.23      309.63     34.14 o
  12  -6   4        1.60       -5.34     17.44 o
  13  -6   4      183.65      192.11     32.77 o
  14  -6   4      333.25      362.11     42.58 o
 -14  -5   4       98.02      117.80     30.30 o
 -13  -5   4        0.59      -13.11     13.11 o
 -12  -5   4      390.03      420.22     40.07 o
 -11  -5   4        2.17        8.46     14.39 o
 -10  -5   4      132.11      127.92     23.67 o
  -9  -5   4     1402.12     1356.47     55.62 o
  -8  -5   4        4.73        9.28     14.15 o
  -7  -5   4      151.66      144.51     21.02 o
  -6  -5   4      108.48      104.58     13.63 o
  -5  -5   4     4777.52     4774.23    115.30 o
  -4  -5   4       96.36       99.15     10.28 o
  -3  -5   4      301.74      246.48     13.93 o
  -2  -5   4      144.33      132.20      8.90 o
  -1  -5   4       36.90       56.99      8.20 o
   0  -5   4        9.21       -0.15      5.66 o
   1  -5   4      295.86      247.50     15.25 o
   2  -5   4     2917.43     2928.85    156.94 o
   3  -5   4      125.70      126.99     11.20 o
   4  -5   4     1309.19     1258.95     37.70 o
   5  -5   4      421.50      469.15     27.29 o
   6  -5   4      274.34      239.74     22.41 o
   7  -5   4       62.83       70.13     17.28 o
   8  -5   4       97.95       65.70     18.16 o
   9  -5   4       21.80        8.86     15.15 o
  10  -5   4       22.74       52.30     19.17 o
  11  -5   4       18.72        5.54     22.85 o
  12  -5   4       52.02       42.12     21.73 o
  13  -5   4      167.96      233.01     33.68 o
  14  -5   4       69.25       89.77     28.64 o
 -14  -4   4      343.73      295.99     39.29 o
 -13  -4   4       21.57       20.55     19.42 o
 -12  -4   4      268.53      217.03     30.94 o
 -11  -4   4       57.31       33.01     18.04 o
 -10  -4   4        2.61        9.03     14.87 o
  -9  -4   4      143.34      152.98     23.95 o
  -8  -4   4       13.44       18.73     14.88 o
  -7  -4   4      947.15      934.50     41.18 o
  -6  -4   4      276.57      262.96     23.09 o
  -5  -4   4      791.21      884.33     19.05 o
  -4  -4   4      127.82      131.08     10.46 o
  -3  -4   4     1555.96     1659.68     24.67 o
  -2  -4   4        9.10        6.91      4.94 o
  -1  -4   4       79.63       39.35     20.87 o
   0  -4   4      361.82      351.27     11.30 o
   1  -4   4      764.36      747.21     23.99 o
   2  -4   4      261.48      275.72     14.17 o
   3  -4   4     1269.47     1267.26     41.92 o
   4  -4   4     1976.12     2074.49     45.29 o
   5  -4   4      486.21      426.57     25.05 o
   6  -4   4      199.70      217.22     21.00 o
   7  -4   4        3.47        2.65     11.99 o
   8  -4   4      288.66      285.65     32.77 o
   9  -4   4      236.45      261.78     27.68 o
  10  -4   4      954.26      968.32     48.85 o
  11  -4   4       38.26       38.24     18.89 o
  12  -4   4      534.82      579.98     44.32 o
  13  -4   4      199.42      204.85     32.56 o
  14  -4   4        3.49       23.25     21.13 o
 -14  -3   4       16.77       28.25     22.26 o
 -13  -3   4       54.45       63.28     22.90 o
 -12  -3   4      100.80      111.99     25.80 o
 -11  -3   4       61.39       75.86     21.16 o
 -10  -3   4       96.77       74.90     20.25 o
  -9  -3   4      402.54      344.95     30.85 o
  -8  -3   4      110.96      151.69     43.75 o
  -7  -3   4     1158.52     1170.74     55.09 o
  -6  -3   4       25.38       29.44      7.70 o
  -5  -3   4      520.47      530.14     17.58 o
  -4  -3   4     1931.35     1956.64     28.34 o
  -3  -3   4     2404.37     2257.70     31.60 o
  -2  -3   4        4.34        7.03      6.33 o
  -1  -3   4        8.18       10.49      4.34 o
   0  -3   4     6524.73     6351.42     73.87 o
   1  -3   4     4167.90     4062.34    112.50 o
   2  -3   4      404.53      468.09     13.99 o
   3  -3   4       33.33       54.82      7.07 o
   4  -3   4     6731.64     6737.50    213.98 o
   5  -3   4      993.01     1123.48     35.76 o
   6  -3   4      539.68      471.30     27.14 o
   7  -3   4      763.53      870.45     65.72 o
   8  -3   4       24.93       22.39     26.39 o
   9  -3   4        6.18       12.12     14.75 o
  10  -3   4       83.83       78.82     20.89 o
  11  -3   4       57.78       30.05     17.69 o
  12  -3   4      288.25      311.21     35.32 o
  13  -3   4      422.78      472.26     51.72 o
  14  -3   4        1.71       -6.06     25.86 o
 -14  -2   4        0.56        6.42     16.85 o
 -13  -2   4      165.20      196.32     31.56 o
 -12  -2   4      517.25      499.35     42.01 o
 -11  -2   4       49.94       36.58     17.45 o
 -10  -2   4      319.12      271.32     29.40 o
  -9  -2   4      222.80      236.98     37.55 o
  -8  -2   4      859.47      832.14     53.14 o
  -7  -2   4      847.73      818.98     38.65 o
  -6  -2   4      160.01      156.06     12.24 o
  -5  -2   4     5387.08     5768.82    182.59 o
  -4  -2   4      911.40     1057.31     23.37 o
  -3  -2   4       57.15       61.14      8.58 o
  -2  -2   4      504.42      529.21     17.78 o
  -1  -2   4      142.16      158.06      8.85 o
   0  -2   4     6313.23     6291.53     61.64 o
   1  -2   4        7.25        7.70      5.16 o
   2  -2   4     1089.83     1118.32     22.41 o
   3  -2   4       16.76       17.17      5.43 o
   4  -2   4     1560.65     1572.78     31.10 o
   5  -2   4       89.93       63.12     12.38 o
   6  -2   4     1731.98     1786.72    125.59 o
   7  -2   4       56.01       59.50     14.90 o
   8  -2   4      130.53      117.25     19.28 o
   9  -2   4      137.33      147.30     22.92 o
  10  -2   4      101.67      128.89     22.29 o
  11  -2   4        0.02      -12.78     12.78 o
  12  -2   4      264.14      296.77     33.56 o
  13  -2   4        2.39       -1.09     16.59 o
  14  -2   4      302.20      288.88     37.32 o
 -14  -1   4        1.30       -9.24     16.34 o
 -13  -1   4       71.40       69.32     24.13 o
 -12  -1   4      352.46      310.87     36.67 o
 -11  -1   4        0.07        1.97     13.70 o
 -10  -1   4      151.48      150.58     24.28 o
  -9  -1   4     1359.71     1375.85     53.96 o
  -8  -1   4       41.51       33.04     15.08 o
  -7  -1   4       62.62       59.75     15.37 o
  -6  -1   4      345.94      423.09     16.98 o
  -5  -1   4      873.51      938.20     35.59 o
  -4  -1   4      736.06      787.19     14.31 o
  -3  -1   4       24.55       36.66      7.85 o
  -2  -1   4      725.22      723.32     18.93 o
  -1  -1   4    35856.70    33859.99    706.52 o
   0  -1   4     3636.83     3239.25    384.22 o
   1  -1   4      468.12      467.19      9.83 o
   2  -1   4    13230.90    13115.28    228.20 o
   3  -1   4     4006.58     4099.58    125.58 o
   4  -1   4     2549.04     2462.15     91.09 o
   5  -1   4     1019.71     1069.29     55.62 o
   6  -1   4      265.45      233.69     19.67 o
   7  -1   4      864.65      922.87     37.48 o
   8  -1   4      328.21      323.76     28.34 o
   9  -1   4      164.62      207.97     26.57 o
  10  -1   4       10.39        1.91     13.64 o
  11  -1   4       31.47       28.71     16.23 o
  12  -1   4      319.01      315.93     60.76 o
  13  -1   4      224.39      216.99     32.07 o
  14  -1   4       85.05       79.26     25.80 o
 -14   0   4       61.88       54.76     23.74 o
 -13   0   4      470.40      438.53     55.09 o
 -12   0   4       48.75       60.40     21.87 o
 -11   0   4      302.68      336.27     33.68 o
 -10   0   4      673.78      663.23     48.00 o
  -9   0   4      263.83      257.15     31.71 o
  -8   0   4      359.98      344.88     29.00 o
  -7   0   4      753.21      799.30     36.81 o
  -6   0   4     1109.58     1186.61     40.82 o
  -5   0   4     2044.12     1991.31     47.59 o
  -4   0   4      253.54      212.26     14.71 o
  -3   0   4    14365.13    14007.76    179.63 o
  -2   0   4      134.78      139.82      5.99 o
  -1   0   4     2569.35     2634.53     34.27 o
   0   0   4    53691.47    39629.24   3889.85 o
   1   0   4      740.36      699.14     26.74 o
   2   0   4     2038.07     2094.98     29.86 o
   3   0   4     3203.73     3344.91     91.22 o
   4   0   4      591.55      612.25     21.36 o
   5   0   4       46.40       74.75     11.90 o
   6   0   4     1830.30     1818.61     91.40 o
   7   0   4        0.36       -1.05      9.98 o
   8   0   4      251.48      280.84     25.24 o
   9   0   4        0.92       -0.89     13.00 o
  10   0   4       45.53       61.77     18.51 o
  11   0   4       28.58       22.48     16.65 o
  12   0   4      386.47      430.94     38.42 o
  13   0   4       27.53       17.51     18.29 o
  14   0   4       99.21       89.35     27.53 o
 -14   1   4        0.22        7.63     18.31 o
 -13   1   4        1.09        5.31     16.80 o
 -12   1   4      317.05      293.74     34.29 o
 -11   1   4       11.12       26.46     17.41 o
 -10   1   4      570.60      509.62     59.69 o
  -9   1   4      350.83      321.06     29.67 o
  -8   1   4      460.87      519.11     36.84 o
  -7   1   4      805.25      728.12     35.89 o
  -6   1   4       48.99       38.81     12.10 o
  -5   1   4      807.98      845.50     32.19 o
  -4   1   4      187.92      209.56     14.30 o
  -3   1   4     2699.69     2692.49     28.65 o
  -2   1   4       84.57       93.14      5.59 o
  -1   1   4     7952.27     8087.06     91.53 o
   0   1   4        1.59        9.10      3.26 o
   1   1   4      721.98      727.59     16.55 o
   2   1   4       23.69       32.40      3.57 o
   3   1   4     1052.12     1189.35     17.86 o
   4   1   4     2534.66     2538.31     88.11 o
   5   1   4     1420.35     1483.57     64.65 o
   6   1   4     1185.82     1197.79     46.94 o
   7   1   4       90.46      120.13     17.20 o
   8   1   4      932.99      894.12     60.93 o
   9   1   4      339.94      375.82     30.56 o
  10   1   4       19.92       16.19     17.18 o
  11   1   4      369.33      349.31     41.80 o
  12   1   4        6.83       21.84     17.30 o
  13   1   4       41.66       57.68     22.41 o
  14   1   4       35.60       13.46     29.05 o
 -14   2   4       30.60       13.01     19.56 o
 -13   2   4      526.93      539.88     44.71 o
 -12   2   4      152.21      158.53     27.75 o
 -11   2   4     2788.05     2624.22    162.08 o
 -10   2   4       64.23       64.93     35.96 o
  -9   2   4     1007.69      925.69     62.88 o
  -8   2   4      398.92      425.49     31.29 o
  -7   2   4       18.52       34.23     13.27 o
  -6   2   4      489.50      542.45     30.17 o
  -5   2   4     5567.37     5601.69     79.02 o
  -4   2   4      175.44      171.38     13.02 o
  -3   2   4      885.56      984.18     19.10 o
  -2   2   4     4242.79     4367.70     52.20 o
  -1   2   4     5830.23     5802.50     59.82 o
   0   2   4      450.30      483.02     10.26 o
   1   2   4        0.69        1.57      3.43 o
   2   2   4       99.06       85.81      5.19 o
   3   2   4     6949.27     7172.31    148.50 o
   4   2   4     1060.66     1220.71     29.30 o
   5   2   4     1095.53     1062.01     58.45 o
   6   2   4     1532.67     1455.63     47.12 o
   7   2   4     1092.13     1042.40     52.08 o
   8   2   4      843.59      820.57     38.74 o
   9   2   4     1652.23     1684.10     56.74 o
  10   2   4      220.12      225.45     47.83 o
  11   2   4      228.38      244.49     28.89 o
  12   2   4       22.54       55.40     21.03 o
  13   2   4        9.64       -0.10     17.28 o
 -14   3   4       61.72       56.33     23.76 o
 -13   3   4       17.70       34.25     20.17 o
 -12   3   4       56.66       61.34     23.56 o
 -11   3   4      306.39      266.74     31.65 o
 -10   3   4       42.85       39.54     17.44 o
  -9   3   4      420.91      372.86     32.24 o
  -8   3   4       35.23       55.69     16.90 o
  -7   3   4       21.95       60.41     15.40 o
  -6   3   4      144.52      206.35     20.36 o
  -5   3   4      573.00      577.66     28.03 o
  -4   3   4     2298.70     2331.90     38.64 o
  -3   3   4        1.36        1.83      5.15 o
  -2   3   4      443.97      422.85     13.64 o
  -1   3   4       43.30       40.48      5.43 o
   0   3   4      214.39      216.19      8.42 o
   1   3   4     1225.60     1188.07     25.22 o
   2   3   4      477.32      487.80     11.09 o
   3   3   4      260.77      271.87      9.91 o
   4   3   4     1539.05     1530.99     33.34 o
   5   3   4       65.17       81.39     10.73 o
   6   3   4      416.76      413.04     25.27 o
   7   3   4      692.66      678.87     34.19 o
   8   3   4        7.34        7.67     12.63 o
   9   3   4      371.58      419.11     31.88 o
  10   3   4       98.93      109.00     21.78 o
  11   3   4       24.74       21.79     16.78 o
  12   3   4       12.19        0.08     16.14 o
  13   3   4      212.20      189.65     30.55 o
 -14   4   4        3.50       -0.76     21.79 o
 -13   4   4      274.94      247.76     34.11 o
 -12   4   4        1.91        2.10     15.59 o
 -11   4   4     1917.40     1893.82    114.43 o
 -10   4   4       30.14       38.18     17.87 o
  -9   4   4     1306.38     1252.81     56.68 o
  -8   4   4       25.59       17.66     14.53 o
  -7   4   4      426.48      399.81     28.75 o
  -6   4   4      264.75      299.31     24.38 o
  -5   4   4       30.07       37.26     11.90 o
  -4   4   4      524.76      521.05     21.65 o
  -3   4   4     2524.16     2650.34     34.41 o
  -2   4   4      179.81      144.08      9.05 o
  -1   4   4       56.59       25.46     13.31 o
   0   4   4      118.22       91.81      6.37 o
   1   4   4      247.11      228.75      9.00 o
   2   4   4      236.87      306.13     10.10 o
   3   4   4      618.97      599.61     14.07 o
   4   4   4       34.86       30.29      7.18 o
   5   4   4     3927.27     3909.37     56.54 o
   6   4   4       41.23       47.28     10.90 o
   7   4   4     1359.75     1413.98     73.51 o
   8   4   4        2.72       -2.79     12.10 o
   9   4   4       57.72       58.78     17.34 o
  10   4   4      163.82      168.46     26.39 o
  11   4   4      501.09      509.33     50.48 o
  12   4   4        1.00       -3.84     21.43 o
  13   4   4        1.77       19.48     27.63 o
 -14   5   4        0.21       -3.59     27.46 o
 -13   5   4      202.59      172.49     30.92 o
 -12   5   4      179.62      216.60     31.92 o
 -11   5   4      186.22      187.80     28.74 o
 -10   5   4       23.71        7.40     15.73 o
  -9   5   4      991.91      976.62     47.47 o
  -8   5   4       29.28       30.49     15.74 o
  -7   5   4       49.85       58.04     16.42 o
  -6   5   4       67.56       45.21     21.79 o
  -5   5   4        8.00        0.72      9.55 o
  -4   5   4      405.89      480.27     21.07 o
  -3   5   4      254.92      297.97     13.33 o
  -2   5   4     2431.64     2521.18     30.96 o
  -1   5   4     2706.87     2641.58     55.39 o
   0   5   4     2726.00     2793.73     34.12 o
   1   5   4     1091.24     1264.65     20.16 o
   2   5   4      617.76      615.56     15.52 o
   3   5   4     1294.85     1231.22     25.57 o
   4   5   4        0.17       -0.83      5.76 o
   5   5   4       98.27       85.00     10.55 o
   6   5   4       22.77       38.24      9.58 o
   7   5   4       72.86       82.52     14.31 o
   8   5   4       29.46       18.93     14.14 o
   9   5   4       17.81       17.15     14.14 o
  10   5   4      349.33      332.35     31.52 o
  11   5   4      127.05      129.15     30.64 o
  12   5   4       16.80       13.11     18.10 o
  13   5   4        0.33       -4.25     26.22 o
 -14   6   4       43.57       32.56     23.32 o
 -13   6   4        3.96       12.24     18.64 o
 -12   6   4       52.66       44.54     33.12 o
 -11   6   4      168.18      214.52     29.87 o
 -10   6   4      322.35      296.28     31.23 o
  -9   6   4      547.84      544.82     39.02 o
  -8   6   4        5.89      -10.03     13.16 o
  -7   6   4     1983.30     1805.10     56.27 o
  -6   6   4       18.41        9.06     11.60 o
  -5   6   4      547.77      555.22     28.85 o
  -4   6   4      474.57      484.33     17.70 o
  -3   6   4     1070.92     1051.20     22.75 o
  -2   6   4       13.81       30.73      6.53 o
  -1   6   4     2028.19     1972.35     26.46 o
   0   6   4      120.66       58.72     19.58 o
   1   6   4       28.56       44.36      6.14 o
   2   6   4       45.73       31.23      5.85 o
   3   6   4      326.14      320.84     13.43 o
   4   6   4      270.61      346.44     16.53 o
   5   6   4      197.69      190.68     14.19 o
   6   6   4        8.97       10.83      8.39 o
   7   6   4      381.61      424.91     22.16 o
   8   6   4      214.83      212.94     17.60 o
   9   6   4      228.91      269.69     27.78 o
  10   6   4       88.67       80.63     20.43 o
  11   6   4       67.02       48.08     20.07 o
  12   6   4       66.08       66.25     32.95 o
 -14   7   4      233.14      284.54     41.98 o
 -13   7   4        5.93       -3.96     17.04 o
 -12   7   4      154.41      176.43     30.49 o
 -11   7   4      274.96      289.05     34.14 o
 -10   7   4       25.92       39.30     18.70 o
  -9   7   4        0.12       13.29     15.07 o
  -8   7   4       66.74       70.26     23.03 o
  -7   7   4     2703.90     2633.54     67.82 o
  -6   7   4      370.38      401.28     28.48 o
  -5   7   4        5.10        0.68     10.57 o
  -4   7   4       64.10       62.30      8.78 o
  -3   7   4      291.67      319.05     14.24 o
  -2   7   4        6.27       -1.76      4.95 o
  -1   7   4      501.11      486.60     14.43 o
   0   7   4     2298.76     2343.15     38.25 o
   1   7   4     2230.63     2189.58     44.74 o
   2   7   4        3.66        5.27      4.99 o
   3   7   4       16.75       22.89      6.66 o
   4   7   4      402.31      404.20     18.51 o
   5   7   4      146.74      150.19     13.63 o
   6   7   4       15.09        7.07      8.43 o
   7   7   4       45.16       50.60     11.43 o
   8   7   4       20.53       24.28     10.13 o
   9   7   4       57.76       76.23     16.34 o
  10   7   4       71.48       75.01     16.88 o
  11   7   4       38.69       46.10     16.61 o
  12   7   4        0.15        9.54     17.40 o
 -13   8   4        8.90       14.54     20.28 o
 -12   8   4       19.31       14.07     19.14 o
 -11   8   4        2.06       -2.17     14.75 o
 -10   8   4       51.07       37.33     18.22 o
  -9   8   4      189.10      179.48     41.98 o
  -8   8   4      992.28      983.00     50.31 o
  -7   8   4      371.55      337.94     29.19 o
  -6   8   4     1755.24     1737.59     53.20 o
  -5   8   4      383.27      406.34     22.63 o
  -4   8   4      446.79      456.72     18.37 o
  -3   8   4      114.70      146.17     12.89 o
  -2   8   4     1163.88     1201.13     22.29 o
  -1   8   4       21.26       21.41      5.58 o
   0   8   4      975.20     1015.90     19.36 o
   1   8   4     2549.50     2499.67     79.64 o
   2   8   4       50.03       67.21     11.77 o
   3   8   4       57.59       65.47      8.50 o
   4   8   4       42.30       42.53      9.73 o
   5   8   4      300.90      321.49     18.86 o
   6   8   4      120.51      124.81     13.98 o
   7   8   4       44.50       71.57     12.45 o
   8   8   4       17.14       -2.62      8.87 o
   9   8   4      442.43      495.26     27.16 o
  10   8   4        1.81        5.84     12.85 o
  11   8   4       34.70       40.28     20.39 o
 -13   9   4       17.08       24.31     22.00 o
 -12   9   4        3.92        6.87     17.93 o
 -11   9   4       67.08      106.56     25.25 o
 -10   9   4      156.65      129.08     24.92 o
  -9   9   4     1019.96      982.25     69.61 o
  -8   9   4      217.73      249.52     27.03 o
  -7   9   4        0.22       -6.47     13.16 o
  -6   9   4        2.49       -4.12     10.52 o
  -5   9   4       14.81       25.23     10.48 o
  -4   9   4      630.20      664.06     24.90 o
  -3   9   4      960.61      966.34     22.38 o
  -2   9   4      198.18      191.46     10.70 o
  -1   9   4      551.42      577.27     16.87 o
   0   9   4      339.34      323.05     15.16 o
   1   9   4     2871.00     2753.67     32.80 o
   2   9   4      789.46      720.72     40.55 o
   3   9   4      514.36      487.39     18.95 o
   4   9   4      288.71      288.24     17.63 o
   5   9   4      161.32      141.30     14.41 o
   6   9   4       18.51       18.54     11.81 o
   7   9   4       89.63      110.15     14.43 o
   8   9   4       52.63       70.23     13.60 o
   9   9   4      171.13      160.63     18.16 o
  10   9   4      218.69      265.38     25.88 o
  11   9   4       93.61       77.43     24.65 o
 -13  10   4       54.14       36.49     40.39 o
 -12  10   4       41.43       31.33     21.98 o
 -11  10   4       27.22       19.31     18.64 o
 -10  10   4      429.09      446.06     38.47 o
  -9  10   4        8.75        1.15     15.23 o
  -8  10   4      743.13      725.23     47.83 o
  -7  10   4      120.43       97.53     19.33 o
  -6  10   4      163.46      170.32     18.05 o
  -5  10   4      342.80      331.73     21.77 o
  -4  10   4     1655.07     1554.28     35.03 o
  -3  10   4        3.41        3.13      6.38 o
  -2  10   4       83.35       84.45      6.98 o
  -1  10   4      639.84      675.32     38.33 o
   0  10   4       16.81       22.12     15.08 o
   1  10   4      502.76      503.41     14.12 o
   2  10   4      313.74      308.76     13.56 o
   3  10   4      117.88      117.22     12.40 o
   4  10   4      153.67      125.10     35.73 o
   5  10   4       88.67       69.72     11.80 o
   6  10   4       30.19       13.57      9.57 o
   7  10   4       76.34       92.32     14.20 o
   8  10   4        7.10       15.16     10.55 o
   9  10   4      151.85      159.87     18.63 o
  10  10   4       45.71       59.71     17.72 o
 -12  11   4        5.77       12.40     36.14 o
 -11  11   4       34.01       47.83     36.14 o
 -10  11   4      105.87      117.81     24.69 o
  -9  11   4      276.94      212.54     28.70 o
  -8  11   4      390.49      402.53     33.00 o
  -7  11   4       96.75       91.35     16.05 o
  -6  11   4      106.13      120.53     22.15 o
  -5  11   4      381.83      332.19     21.46 o
  -4  11   4      122.80      128.86     14.20 o
  -3  11   4        0.94       -6.42      6.42 o
  -2  11   4      762.45      657.81     47.47 o
  -1  11   4     2801.25     2590.81     72.33 o
   0  11   4      484.82      454.24     35.07 o
   1  11   4       14.95       -0.96     14.25 o
   2  11   4      239.89      240.51     21.72 o
   3  11   4      110.24       86.65     11.74 o
   4  11   4      103.04      104.60     12.68 o
   5  11   4      128.30       74.04     41.84 o
   6  11   4       86.50       94.74     17.26 o
   7  11   4       26.40       25.86     13.72 o
   8  11   4      426.93      461.30     31.86 o
   9  11   4       31.56       32.39     15.23 o
  10  11   4       90.00      143.23     29.30 o
 -12  12   4        5.94       -3.19     31.18 o
 -11  12   4       21.64       -7.09     32.59 o
 -10  12   4       56.14       42.51     33.66 o
  -9  12   4      684.30      773.02     75.81 o
  -8  12   4      247.83      281.91     34.61 o
  -7  12   4        0.25      -11.15     15.26 o
  -6  12   4        2.80       -5.38     15.90 o
  -5  12   4      137.19      103.66     23.40 o
  -4  12   4      216.34      210.09     31.88 o
  -3  12   4      407.32      440.39     35.80 o
  -2  12   4     1168.11     1128.02     52.73 o
  -1  12   4      851.50      858.07     46.54 o
   0  12   4      399.57      349.57     32.38 o
   1  12   4      697.51      688.39     73.33 o
   2  12   4      360.02      355.08     32.57 o
   3  12   4       52.11       42.44     14.56 o
   4  12   4        2.43        7.95     11.51 o
   5  12   4       54.09       44.55     12.87 o
   6  12   4      279.73      191.36     66.96 o
   7  12   4        3.66       -6.02     11.59 o
   8  12   4       28.90       37.89     16.43 o
   9  12   4        1.09       11.64     14.11 o
 -11  13   4        3.61       17.01     36.49 o
 -10  13   4       57.45       77.94     39.68 o
  -9  13   4       24.07       37.54     22.13 o
  -8  13   4       42.41       32.16     26.75 o
  -7  13   4        8.03        4.30     16.93 o
  -6  13   4      636.06      570.96     45.04 o
  -5  13   4      125.09       99.79     24.63 o
  -4  13   4       12.50       14.70     15.75 o
  -3  13   4       67.50       38.77     27.46 o
  -2  13   4       29.50       39.31     17.99 o
  -1  13   4      380.98      374.54     34.41 o
   0  13   4        8.58       21.20     16.51 o
   1  13   4      286.46      254.38     29.93 o
   2  13   4       35.28       22.82     17.26 o
   3  13   4      337.21      339.39     33.93 o
   4  13   4       32.20       47.17     16.17 o
   5  13   4      259.05      268.33     25.42 o
   6  13   4      301.45      269.97     41.98 o
   7  13   4       20.26       25.16     13.45 o
   8  13   4      448.44      562.48     45.93 o
 -10  14   4        2.88      -16.47     19.49 o
  -9  14   4       58.01       48.92     23.65 o
  -8  14   4       38.06       18.31     21.53 o
  -7  14   4      258.62      260.23     35.00 o
  -6  14   4     1064.35      997.40     57.24 o
  -5  14   4      160.34      169.20     29.14 o
  -4  14   4       73.07      112.58     25.92 o
  -3  14   4      110.86      136.79     26.39 o
  -2  14   4      221.40      202.55     29.01 o
  -1  14   4      233.30      208.70     29.56 o
   0  14   4      322.79      303.72     33.00 o
   1  14   4      384.23      410.45     37.69 o
   2  14   4        2.39       -7.64     14.39 o
   3  14   4       18.63       44.06     19.40 o
   4  14   4        0.04        4.94     15.64 o
   5  14   4        0.01       -2.38     12.47 o
   6  14   4       17.68       19.48     17.50 o
   7  14   4       23.32        8.27     11.84 o
  -9  15   4        5.17      -16.93     16.93 o
  -8  15   4       31.06       20.25     20.61 o
  -7  15   4       28.33       19.93     20.09 o
  -6  15   4      396.86      406.01     41.91 o
  -5  15   4      666.44      569.05     46.46 o
  -4  15   4      272.67      252.47     33.69 o
  -3  15   4      167.11      148.15     28.28 o
  -2  15   4       79.85       84.42     24.03 o
  -1  15   4      277.87      282.99     34.93 o
   0  15   4      197.37      200.92     30.17 o
   1  15   4      411.90      396.27     38.95 o
   2  15   4       20.09       22.37     18.03 o
   3  15   4      103.88      131.17     32.59 o
   4  15   4      104.96      118.01     26.93 o
   5  15   4      141.94       91.65     25.27 o
   6  15   4       53.80       67.73     24.03 o
  -8  16   4       39.79       22.57     22.44 o
  -7  16   4       67.25       37.92     27.81 o
  -6  16   4      123.06      110.43     29.10 o
  -5  16   4      119.53      165.69     31.82 o
  -4  16   4       18.94       14.70     20.07 o
  -3  16   4      176.83      172.54     31.17 o
  -2  16   4        4.90        4.64     17.66 o
  -1  16   4      261.05      311.49     37.05 o
   0  16   4      160.83      124.17     28.51 o
   1  16   4       48.95       61.42     23.51 o
   2  16   4        2.57        2.17     20.72 o
   3  16   4       97.85      116.49     27.41 o
   4  16   4        0.02        8.33     17.63 o
  -6  17   4       21.92        5.60     22.41 o
  -5  17   4      297.99      239.68     36.92 o
  -4  17   4       16.36       19.13     20.78 o
  -3  17   4      123.51      134.71     30.70 o
  -2  17   4       32.59       30.00     21.53 o
  -1  17   4        0.55       -7.30     16.08 o
   0  17   4      311.37      358.23     40.57 o
   1  17   4        1.75       -1.72     17.13 o
   2  17   4       93.20      125.97     35.96 o
  -2 -18   5        0.19       11.11     17.41 o
  -1 -18   5      207.84      219.82     35.03 o
   0 -18   5       13.12       32.24     21.29 o
   1 -18   5       39.02       32.59     22.54 o
   2 -18   5        6.49        8.07     19.49 o
   3 -18   5        1.43        1.59     20.04 o
   4 -18   5       33.24       31.69     24.41 o
  -5 -17   5       52.63       68.32     25.16 o
  -4 -17   5       17.75        2.85     18.38 o
  -3 -17   5       62.49       84.20     25.32 o
  -2 -17   5      343.88      291.92     36.46 o
  -1 -17   5      431.72      530.90     68.55 o
   0 -17   5      242.30      273.01     36.16 o
   1 -17   5      449.59      501.96     44.95 o
   2 -17   5      243.04      228.32     34.14 o
   3 -17   5      138.75      167.09     31.63 o
   4 -17   5      268.93      306.80     57.39 o
   5 -17   5       48.29       34.01     34.36 o
   6 -17   5      226.46      187.41     48.54 o
   7 -17   5      149.49       74.75     39.68 o
  -6 -16   5       13.71        1.46     15.65 o
  -5 -16   5       75.63       61.45     22.29 o
  -4 -16   5      158.35      153.57     28.26 o
  -3 -16   5      293.25      320.10     35.81 o
  -2 -16   5       74.02       66.63     22.37 o
  -1 -16   5      189.43      211.49     30.79 o
   0 -16   5      168.83      169.10     29.48 o
   1 -16   5      456.58      519.47     44.02 o
   2 -16   5       87.92       86.82     24.92 o
   3 -16   5        2.38       15.59     28.34 o
   4 -16   5        2.43       -4.96     26.57 o
   5 -16   5       40.34        7.44     28.70 o
   6 -16   5       11.36       -8.50     29.05 o
   7 -16   5      159.99      159.78     47.47 o
   8 -16   5      283.86      266.06     55.27 o
  -7 -15   5       89.58       86.44     39.32 o
  -6 -15   5       43.36       30.06     18.60 o
  -5 -15   5       87.04       89.40     29.94 o
  -4 -15   5       39.80       40.13     19.63 o
  -3 -15   5       36.68       46.70     19.14 o
  -2 -15   5        3.07        0.96     15.22 o
  -1 -15   5      483.15      460.10     39.44 o
   0 -15   5      247.99      273.63     33.17 o
   1 -15   5      577.57      500.40     40.83 o
   2 -15   5      225.06      234.53     47.47 o
   3 -15   5      477.15      482.52     59.52 o
   4 -15   5      350.87      334.79     52.43 o
   5 -15   5       77.10       53.14     32.24 o
   6 -15   5      340.13      361.00     54.91 o
   7 -15   5       23.55       21.61     30.82 o
   8 -15   5       29.98       32.24     34.01 o
   9 -15   5       57.60       35.78     36.84 o
  -8 -14   5       46.04       53.14     31.53 o
  -7 -14   5       45.83       22.26     16.36 o
  -6 -14   5       88.66       98.47     23.64 o
  -5 -14   5        3.26        7.33     15.33 o
  -4 -14   5       79.57       82.36     21.74 o
  -3 -14   5        0.52       -9.11     12.64 o
  -2 -14   5      995.48      960.89     51.42 o
  -1 -14   5      271.94      307.18     33.03 o
   0 -14   5        0.06        6.02     15.03 o
   1 -14   5      324.29      289.81     32.17 o
   2 -14   5       40.67       71.56     31.88 o
   3 -14   5        8.19        7.09     25.15 o
   4 -14   5      101.42      108.76     36.14 o
   5 -14   5        0.42      -14.88     20.55 o
   6 -14   5      601.63      684.10     71.56 o
   7 -14   5      106.14       83.25     36.49 o
   8 -14   5       23.98       -6.38     26.92 o
   9 -14   5       34.04       41.10     35.43 o
  10 -14   5      102.31       76.88     40.39 o
  -9 -13   5        0.03        2.48     26.22 o
  -8 -13   5      174.28      255.08     51.02 o
  -7 -13   5      156.31      158.56     29.40 o
  -6 -13   5      279.42      291.30     30.83 o
  -5 -13   5      198.83      204.15     26.72 o
  -4 -13   5      110.09      136.77     23.32 o
  -3 -13   5       10.66        4.78     13.77 o
  -2 -13   5      119.23      145.29     23.70 o
  -1 -13   5      529.94      510.77     37.34 o
   0 -13   5      623.32      546.72     39.34 o
   1 -13   5     1282.95     1222.59     79.71 o
   2 -13   5      476.19      476.50     56.68 o
   3 -13   5      810.17      694.02     63.06 o
   4 -13   5      209.43      239.06     23.66 o
   5 -13   5        7.83       -2.63     12.85 o
   6 -13   5      705.52      682.12     40.39 o
   7 -13   5       25.51       36.97     17.24 o
   8 -13   5      221.25      240.23     29.87 o
   9 -13   5      603.37      640.66    102.21 o
  10 -13   5       46.27       49.60     37.91 o
  11 -13   5      118.78       67.31     38.97 o
 -10 -12   5        8.15       16.30     27.63 o
  -9 -12   5        1.26        4.96     24.80 o
  -8 -12   5       55.65       99.90     37.91 o
  -7 -12   5        1.59       -1.21      9.61 o
  -6 -12   5       87.02       93.06     15.00 o
  -5 -12   5      103.85      127.13     15.82 o
  -4 -12   5      112.03      111.07     14.14 o
  -3 -12   5       65.00       55.78     11.43 o
  -2 -12   5      389.13      401.31     22.03 o
  -1 -12   5      591.30      611.07     23.86 o
   0 -12   5       27.53       30.26     10.83 o
   1 -12   5       53.37       49.36     20.90 o
   2 -12   5      437.05      395.50     25.73 o
   3 -12   5      308.76      276.88     24.29 o
   4 -12   5      117.94       92.77     18.03 o
   5 -12   5      136.83      120.20     23.91 o
   6 -12   5       33.17       49.61     17.04 o
   7 -12   5      130.52      148.03     23.49 o
   8 -12   5      297.14      303.66     32.09 o
   9 -12   5       49.05       29.86     19.63 o
  10 -12   5       66.23       20.48     15.49 o
  11 -12   5        3.12      -16.08     16.08 o
 -11 -11   5        9.46        5.29     14.85 o
 -10 -11   5       74.82      101.30     24.50 o
  -9 -11   5       97.27      126.01     24.42 o
  -8 -11   5       66.26       82.07     15.00 o
  -7 -11   5      182.16      194.75     21.77 o
  -6 -11   5       36.80       27.32     10.85 o
  -5 -11   5      351.04      329.11     21.78 o
  -4 -11   5      843.76      812.26     35.43 o
  -3 -11   5       59.91       70.01     12.21 o
  -2 -11   5       77.15       75.61     10.14 o
  -1 -11   5       96.43       93.48     10.15 o
   0 -11   5     3468.85     3468.30     82.83 o
   1 -11   5       75.11       84.82     10.87 o
   2 -11   5     1896.93     1828.11     36.57 o
   3 -11   5        5.10        6.21     15.06 o
   4 -11   5      483.00      439.45     30.41 o
   5 -11   5       60.47       76.29     17.76 o
   6 -11   5      547.51      550.80     62.17 o
   7 -11   5      131.48      148.25     24.17 o
   8 -11   5     1129.43     1044.46     51.42 o
   9 -11   5      143.65       42.92     75.11 o
  10 -11   5      129.65      138.66     27.29 o
  11 -11   5      651.99      698.60     49.68 o
  12 -11   5        8.81       -2.08     28.52 o
 -11 -10   5      199.98      188.61     30.70 o
 -10 -10   5       95.25       84.32     21.36 o
  -9 -10   5      272.12      261.32     29.88 o
  -8 -10   5        1.81        7.39     14.04 o
  -7 -10   5      119.70      144.89     16.68 o
  -6 -10   5      193.83      210.44     18.25 o
  -5 -10   5       11.45       21.80     10.56 o
  -4 -10   5      104.32      107.55     17.17 o
  -3 -10   5      332.58      333.48     20.14 o
  -2 -10   5        5.01       11.00      7.54 o
  -1 -10   5        1.96       -5.39      7.00 o
   0 -10   5      184.79      182.47     13.52 o
   1 -10   5       34.13       24.23      8.64 o
   2 -10   5      235.73      245.23     16.55 o
   3 -10   5        0.28        1.03     11.86 o
   4 -10   5       92.27       85.57     17.96 o
   5 -10   5       50.71       45.02     16.26 o
   6 -10   5        7.74        9.00     14.22 o
   7 -10   5        0.66       -4.05     13.73 o
   8 -10   5       18.59       18.42     16.25 o
   9 -10   5       28.42       21.74     17.96 o
  10 -10   5       45.92       53.78     21.36 o
  11 -10   5       61.53       70.39     24.00 o
  12 -10   5       28.79       45.73     23.48 o
 -12  -9   5       86.02       67.87     24.60 o
 -11  -9   5       12.65        1.29     15.12 o
 -10  -9   5       11.79       10.63     16.14 o
  -9  -9   5       52.90       80.33     21.11 o
  -8  -9   5       11.20        4.29      6.00 o
  -7  -9   5      281.23      269.53     20.30 o
  -6  -9   5      371.82      343.82     17.12 o
  -5  -9   5        0.49       -0.59      6.24 o
  -4  -9   5      475.26      491.01     33.31 o
  -3  -9   5        5.51       -0.18      7.94 o
  -2  -9   5      133.50      168.52     12.17 o
  -1  -9   5       35.59       48.62      9.43 o
   0  -9   5      404.99      367.59     20.09 o
   1  -9   5       30.53       36.06      9.16 o
   2  -9   5     1686.55     1582.89     42.17 o
   3  -9   5     1421.00     1506.15     44.94 o
   4  -9   5     2767.03     2668.21     61.42 o
   5  -9   5      233.98      264.49     25.11 o
   6  -9   5        5.27        3.32     11.94 o
   7  -9   5        8.11       -4.31     13.25 o
   8  -9   5      101.75       78.91     20.67 o
   9  -9   5      703.89      693.89     43.83 o
  10  -9   5      386.30      393.89     36.95 o
  11  -9   5        1.24       -8.03     20.19 o
  12  -9   5      137.16      161.71     30.63 o
  13  -9   5       61.16      104.34     29.12 o
 -12  -8   5       95.19       71.91     24.34 o
 -11  -8   5      184.04      174.95     28.92 o
 -10  -8   5      239.99      217.67     29.30 o
  -9  -8   5      486.64      516.81     38.96 o
  -8  -8   5        0.19       -7.03      8.01 o
  -7  -8   5      532.49      515.77     51.11 o
  -6  -8   5       16.78       12.47      9.18 o
  -5  -8   5     1518.36     1421.33     36.52 o
  -4  -8   5      455.67      521.25     21.12 o
  -3  -8   5      374.05      377.62     19.39 o
  -2  -8   5      155.90      155.35     11.32 o
  -1  -8   5       34.53       36.66      8.64 o
   0  -8   5      196.49      273.50     15.68 o
   1  -8   5      154.01      151.82     12.31 o
   2  -8   5      411.80      366.95     18.23 o
   3  -8   5       33.48       42.56     13.16 o
   4  -8   5     2552.55     2501.06     58.45 o
   5  -8   5      516.26      525.39     49.95 o
   6  -8   5     3872.08     3802.75    111.42 o
   7  -8   5      838.31      749.37     41.21 o
   8  -8   5      238.37      227.35     26.32 o
   9  -8   5        4.87       10.78     16.00 o
  10  -8   5       59.30       72.79     22.87 o
  11  -8   5       34.32       39.32     20.59 o
  12  -8   5       50.92       55.15     24.35 o
  13  -8   5        9.64       -9.90     18.66 o
 -13  -7   5        1.65      -13.46     22.67 o
 -12  -7   5       51.38       39.61     19.90 o
 -11  -7   5      193.12      194.27     34.90 o
 -10  -7   5       33.94       55.89     20.75 o
  -9  -7   5       43.27       45.21     18.01 o
  -8  -7   5       20.83       26.95     10.17 o
  -7  -7   5       42.99       48.53     11.58 o
  -6  -7   5       65.24       58.18     11.09 o
  -5  -7   5       50.91       26.53     11.78 o
  -4  -7   5      628.30      627.27     23.21 o
  -3  -7   5       30.58       20.56      7.61 o
  -2  -7   5      534.24      586.53     21.48 o
  -1  -7   5      158.57      173.58     12.83 o
   0  -7   5       14.76        3.63      6.63 o
   1  -7   5     1304.82     1353.02     29.19 o
   2  -7   5     2725.94     2701.58     55.09 o
   3  -7   5       18.75       12.71     10.12 o
   4  -7   5     1147.69      439.26    541.15 o
   5  -7   5       37.46       39.32     14.83 o
   6  -7   5     1002.45      958.89     42.09 o
   7  -7   5       43.29       32.71     16.68 o
   8  -7   5       12.66       14.67     15.45 o
   9  -7   5       18.14       34.77     17.79 o
  10  -7   5        3.50       -4.76     14.21 o
  11  -7   5      562.24      575.32     44.08 o
  12  -7   5      370.55      377.84     67.31 o
  13  -7   5      115.92      117.82     29.62 o
 -13  -6   5       50.23       50.57     24.01 o
 -12  -6   5       36.57       51.84     22.39 o
 -11  -6   5       12.07        9.35     16.84 o
 -10  -6   5      195.91      169.75     26.61 o
  -9  -6   5      627.09      589.18     32.87 o
  -8  -6   5      122.60      107.33     22.67 o
  -7  -6   5     2009.80     2033.53     68.39 o
  -6  -6   5      139.00      148.13     15.94 o
  -5  -6   5      527.27      422.28     19.61 o
  -4  -6   5       85.06       51.13     29.12 o
  -3  -6   5     2326.54     2360.51     42.29 o
  -2  -6   5       76.72       98.39     10.82 o
  -1  -6   5      214.44      220.28     14.40 o
   0  -6   5     2742.21     2938.78     56.04 o
   1  -6   5      267.52      350.87     16.71 o
   2  -6   5      247.85      230.37     14.62 o
   3  -6   5      568.30      348.76    124.88 o
   4  -6   5       81.86       56.53     13.16 o
   5  -6   5      226.83      242.51     32.06 o
   6  -6   5      498.19      512.05     31.46 o
   7  -6   5      832.45      818.63     40.31 o
   8  -6   5      288.27      314.91     29.43 o
   9  -6   5      680.92      665.04     40.81 o
  10  -6   5        3.23       24.82     16.95 o
  11  -6   5      219.62      239.31     44.46 o
  12  -6   5       53.77       39.20     21.71 o
  13  -6   5       47.38       51.38     23.48 o
 -13  -5   5       24.51        4.24     17.82 o
 -12  -5   5      117.07      137.52     27.54 o
 -11  -5   5      398.05      349.08     40.74 o
 -10  -5   5      429.95      376.13     34.54 o
  -9  -5   5        8.22       -7.83     11.60 o
  -8  -5   5        7.92       22.47     14.64 o
  -7  -5   5        1.65        3.31     11.90 o
  -6  -5   5       27.70       19.55      8.08 o
  -5  -5   5        3.14       -3.99      5.82 o
  -4  -5   5        8.55       21.80      6.89 o
  -3  -5   5     1512.29     1626.32     32.42 o
  -2  -5   5     1559.90      972.73    517.07 o
  -1  -5   5       80.25       82.98     17.68 o
   0  -5   5     1181.95     1196.04     20.83 o
   1  -5   5     1637.82     1007.19    528.66 o
   2  -5   5      580.22      587.90     22.93 o
   3  -5   5     3129.64     3125.31     55.48 o
   4  -5   5     2798.42     2840.52     56.07 o
   5  -5   5      193.99      169.75     18.77 o
   6  -5   5     1154.26     1161.75     42.48 o
   7  -5   5        3.47        4.05     13.14 o
   8  -5   5       57.79       66.81     18.41 o
   9  -5   5       45.22       55.35     25.33 o
  10  -5   5      117.09      149.98     35.78 o
  11  -5   5       63.23       50.32     20.93 o
  12  -5   5        1.46       -1.60     17.50 o
  13  -5   5        0.10        4.44     18.13 o
 -14  -4   5        3.38       10.27     20.36 o
 -13  -4   5        6.10       10.36     18.13 o
 -12  -4   5        0.02       -8.35     23.91 o
 -11  -4   5       16.61        9.05     15.89 o
 -10  -4   5       14.34       25.99     16.04 o
  -9  -4   5        7.45        6.56     13.30 o
  -8  -4   5      442.19      446.43     34.35 o
  -7  -4   5     1899.12     1866.44     74.01 o
  -6  -4   5      388.86      395.19     17.77 o
  -5  -4   5     1604.53     1428.48     27.24 o
  -4  -4   5      431.24      480.04     16.02 o
  -3  -4   5        1.54        1.10      4.40 o
  -2  -4   5      236.66      228.06     10.34 o
  -1  -4   5      188.32      210.19     13.46 o
   0  -4   5       16.76       11.50      4.91 o
   1  -4   5      928.35      850.31     21.88 o
   2  -4   5      183.40      181.86     12.50 o
   3  -4   5        1.24        3.85      8.37 o
   4  -4   5     1730.05     1724.16     42.62 o
   5  -4   5        7.02       -2.74      9.58 o
   6  -4   5      295.57      316.90     24.67 o
   7  -4   5      413.05      412.70     45.52 o
   8  -4   5       48.95       43.95     16.51 o
   9  -4   5      756.25      796.38     43.01 o
  10  -4   5       89.61      102.02     48.71 o
  11  -4   5      980.06      966.19    106.81 o
  12  -4   5       30.15       48.21     22.37 o
  13  -4   5        4.57       10.30     19.82 o
  14  -4   5       45.98       84.31     26.52 o
 -14  -3   5      154.17      131.59     30.43 o
 -13  -3   5        0.23      -13.96     13.96 o
 -12  -3   5       28.22       20.43     33.30 o
 -11  -3   5        0.21        2.46     14.93 o
 -10  -3   5      480.25      443.66     40.21 o
  -9  -3   5      321.64      308.11     30.09 o
  -8  -3   5     2215.16     2170.13    120.45 o
  -7  -3   5        0.87        4.92      6.90 o
  -6  -3   5      261.10      200.42     12.44 o
  -5  -3   5       22.07       31.79     11.77 o
  -4  -3   5       99.88      142.81      7.97 o
  -3  -3   5      996.69     1003.05     17.24 o
  -2  -3   5      462.11      483.70     14.32 o
  -1  -3   5     1353.12     1361.53     20.63 o
   0  -3   5     3622.22     3693.24     55.76 o
   1  -3   5      334.36      309.57     15.14 o
   2  -3   5      511.20      569.19     15.73 o
   3  -3   5     2054.99     2013.37     46.58 o
   4  -3   5       72.25       86.10     12.88 o
   5  -3   5     4881.00     4784.92    202.47 o
   6  -3   5     1078.94     1011.29     37.12 o
   7  -3   5       65.90       52.38     15.15 o
   8  -3   5      998.36      956.35     42.32 o
   9  -3   5        9.91       10.53     15.01 o
  10  -3   5      143.61      157.81     24.41 o
  11  -3   5        2.96       -2.43     15.03 o
  12  -3   5       98.13       80.76     24.09 o
  13  -3   5      230.12      269.64     35.00 o
  14  -3   5       53.07       70.03     25.65 o
 -14  -2   5       21.02       16.33     22.14 o
 -13  -2   5        5.47       -0.28     16.04 o
 -12  -2   5        1.57        1.32     15.40 o
 -11  -2   5      351.85      313.85     33.29 o
 -10  -2   5      242.12      230.62     28.60 o
  -9  -2   5      503.12      476.69     35.62 o
  -8  -2   5      245.05      264.65     26.25 o
  -7  -2   5        1.39        0.78      8.08 o
  -6  -2   5      576.65      604.91     17.18 o
  -5  -2   5      302.72      259.98     21.36 o
  -4  -2   5      133.16      138.35     15.02 o
  -3  -2   5      368.78      348.06     16.96 o
  -2  -2   5     3586.99     3566.70     43.41 o
  -1  -2   5      103.61      115.47      6.39 o
   0  -2   5     4883.77     5152.81     70.33 o
   1  -2   5      168.58      118.81     27.14 o
   2  -2   5      346.37      339.51     12.77 o
   3  -2   5       98.25       77.45      8.09 o
   4  -2   5     2771.64     3026.82    117.47 o
   5  -2   5      157.07      145.49     15.43 o
   6  -2   5        4.24        5.62     10.19 o
   7  -2   5      598.64      627.73     32.78 o
   8  -2   5      255.94      268.30     25.62 o
   9  -2   5        9.94       15.45     14.90 o
  10  -2   5      403.07      433.14     34.69 o
  11  -2   5      397.93      391.08     52.96 o
  12  -2   5      310.96      310.21     34.19 o
  13  -2   5      436.57      502.71     65.72 o
  14  -2   5       50.25       35.07     30.82 o
 -14  -1   5      394.72      423.05     44.21 o
 -13  -1   5       27.05       30.76     19.79 o
 -12  -1   5      327.30      301.86     34.91 o
 -11  -1   5        2.46       -9.77     13.99 o
 -10  -1   5      299.55      317.78     51.55 o
  -9  -1   5       50.32       52.22     17.90 o
  -8  -1   5     2005.93     1937.03     60.37 o
  -7  -1   5        2.41       -0.75      6.09 o
  -6  -1   5     1753.26     1473.92     45.06 o
  -5  -1   5      117.20      130.66     16.03 o
  -4  -1   5      168.80      232.02     18.53 o
  -3  -1   5      394.91      427.94     18.17 o
  -2  -1   5       13.84       11.58      4.02 o
  -1  -1   5     4017.51     3481.80    401.43 o
   0  -1   5      479.40      482.16     45.77 o
   1  -1   5       26.29       20.94      4.12 o
   2  -1   5     2300.46     2296.18     60.54 o
   3  -1   5     1048.49     1045.29     32.28 o
   4  -1   5     1870.79     2144.47     81.60 o
   5  -1   5        0.59       16.19      9.01 o
   6  -1   5        0.34       -2.58      9.01 o
   7  -1   5      674.29      685.83     54.03 o
   8  -1   5      954.69      928.54     50.66 o
   9  -1   5        0.30        3.20     13.27 o
  10  -1   5     1138.18     1157.89     69.97 o
  11  -1   5       30.78       37.20     17.54 o
  12  -1   5      210.63      216.38     30.42 o
  13  -1   5      180.84      223.06     32.54 o
  14  -1   5       66.79       37.91     30.11 o
 -14   0   5       31.61        4.96     29.05 o
 -13   0   5      192.84      165.16     30.80 o
 -12   0   5        0.89        1.06     14.39 o
 -11   0   5        1.79        5.54     14.40 o
 -10   0   5      143.40      117.08     22.40 o
  -9   0   5        7.38       -7.50     12.50 o
  -8   0   5      192.23      193.56     23.30 o
  -7   0   5       38.84       22.73     13.14 o
  -6   0   5        0.77       11.96     10.49 o
  -5   0   5     1192.41     1339.49     53.67 o
  -4   0   5      529.04      488.92     13.39 o
  -3   0   5     2532.07     2677.56     34.57 o
  -2   0   5        1.44       -2.13      3.24 o
  -1   0   5       33.67       41.96      4.15 o
   0   0   5    11969.44    11548.73    353.07 o
   1   0   5      325.98      310.60     15.12 o
   2   0   5     1080.77     1105.09     27.33 o
   3   0   5       11.18       12.20      4.30 o
   4   0   5      418.84      472.89     15.12 o
   5   0   5       81.47       54.49      8.31 o
   6   0   5        1.73        2.03     10.81 o
   7   0   5        1.89        3.54     10.84 o
   8   0   5        3.70        2.81     12.50 o
   9   0   5       12.14       25.26     15.14 o
  10   0   5       90.11      109.77     21.36 o
  11   0   5       23.92        1.54     15.82 o
  12   0   5        8.79       -0.88     15.73 o
  13   0   5        8.40       -1.56     17.03 o
 -14   1   5      177.76      203.25     35.07 o
 -13   1   5        6.19      -14.81     14.81 o
 -12   1   5       28.17       38.44     19.75 o
 -11   1   5        3.61        6.53     15.15 o
 -10   1   5       71.71       69.93     20.22 o
  -9   1   5      199.79      217.30     26.50 o
  -8   1   5      455.69      471.86     33.11 o
  -7   1   5      814.91      822.40     38.19 o
  -6   1   5      712.26      583.68     30.69 o
  -5   1   5     2560.89     2607.61     55.61 o
  -4   1   5     2745.19     2447.02     44.91 o
  -3   1   5      344.50      365.68     13.04 o
  -2   1   5      207.64      170.80     23.81 o
  -1   1   5     2672.55     2851.85     43.39 o
   0   1   5      283.37      293.37      8.31 o
   1   1   5     5600.33     5493.62     86.93 o
   2   1   5       38.29       31.28     10.05 o
   3   1   5      132.14      188.86     14.29 o
   4   1   5      623.68      651.31     17.24 o
   5   1   5      514.05      429.87     16.98 o
   6   1   5       79.85       98.32     13.96 o
   7   1   5     2006.02     1979.98     67.31 o
   8   1   5       31.59       30.11     14.13 o
   9   1   5      598.06      608.11     39.86 o
  10   1   5      339.90      338.77     30.99 o
  11   1   5      295.79      310.48     32.03 o
  12   1   5      603.23      633.60     44.93 o
  13   1   5       21.79       13.11     24.80 o
 -14   2   5       14.79       13.93     20.29 o
 -13   2   5      259.01      236.00     61.29 o
 -12   2   5       44.99       37.32     19.37 o
 -11   2   5       33.90       31.12     18.24 o
 -10   2   5      381.62      332.21     32.38 o
  -9   2   5       63.57       83.16     20.29 o
  -8   2   5        2.87        6.71     12.31 o
  -7   2   5      487.72      455.99     30.26 o
  -6   2   5     2539.94     2552.82     59.93 o
  -5   2   5       21.72       42.57     12.02 o
  -4   2   5     2281.29     2276.76     35.23 o
  -3   2   5      100.61       89.31      8.12 o
  -2   2   5        2.99        1.52      3.15 o
  -1   2   5     3252.10     3292.44     63.85 o
   0   2   5       45.57       42.11      4.88 o
   1   2   5        5.76        7.87      3.44 o
   2   2   5     1558.87     1646.15     21.12 o
   3   2   5      499.34      527.84     17.53 o
   4   2   5      164.70      130.25      9.53 o
   5   2   5        2.13        7.23      8.24 o
   6   2   5        7.80        6.52      9.24 o
   7   2   5      167.09      180.69     24.80 o
   8   2   5      526.81      537.46     39.32 o
   9   2   5       25.34       39.77     15.40 o
  10   2   5      131.20      142.03     22.21 o
  11   2   5       13.88        2.60     21.43 o
  12   2   5        1.15      -10.85     15.78 o
  13   2   5       64.50       80.07     35.07 o
 -14   3   5        1.85      -16.59     16.59 o
 -13   3   5      269.79      255.85     34.72 o
 -12   3   5      295.87      276.06     33.86 o
 -11   3   5      152.95      131.66     25.15 o
 -10   3   5       88.87       80.93     20.92 o
  -9   3   5      103.89       92.84     20.79 o
  -8   3   5      132.28      139.08     21.39 o
  -7   3   5      460.66      454.33     30.42 o
  -6   3   5     3189.01     3113.27     66.06 o
  -5   3   5       46.77       31.16     11.83 o
  -4   3   5     1682.78     1572.28     31.42 o
  -3   3   5       13.49       19.61      6.15 o
  -2   3   5      446.09      352.80     15.72 o
  -1   3   5        5.35        7.62      4.87 o
   0   3   5      404.89      470.12     11.51 o
   1   3   5       10.58       13.29      3.98 o
   2   3   5       12.71        6.45      3.77 o
   3   3   5      982.37      938.28     25.60 o
   4   3   5      940.89      903.04     18.63 o
   5   3   5       18.71       -4.63      6.55 o
   6   3   5       10.36       18.17     10.69 o
   7   3   5      358.75      327.55     25.62 o
   8   3   5      160.23      146.31     20.68 o
   9   3   5      222.26      270.36     26.62 o
  10   3   5      179.30      259.47     27.64 o
  11   3   5       93.36       75.71     29.40 o
  12   3   5      206.22      232.40     47.12 o
  13   3   5      100.00      100.26     40.39 o
 -14   4   5      365.35      341.86     40.55 o
 -13   4   5      107.63      145.57     29.68 o
 -12   4   5      300.24      264.41     33.69 o
 -11   4   5       91.75       93.73     23.80 o
 -10   4   5       10.78        9.31     14.48 o
  -9   4   5        6.39       -2.59     14.13 o
  -8   4   5       78.48       73.29     20.55 o
  -7   4   5     1303.34     1255.51     46.91 o
  -6   4   5      267.20      288.34     24.11 o
  -5   4   5     2401.89     2329.74     54.41 o
  -4   4   5     1159.86     1253.99     29.59 o
  -3   4   5      903.80      891.89     21.14 o
  -2   4   5     3257.01     3279.87     52.92 o
  -1   4   5     1300.98     1293.78     22.59 o
   0   4   5     1056.01     1203.18     26.55 o
   1   4   5     2564.24     2655.34     46.53 o
   2   4   5     1428.74     1532.70     20.36 o
   3   4   5      178.13      187.35     10.07 o
   4   4   5       88.03       67.33      8.69 o
   5   4   5      151.11      159.59     12.54 o
   6   4   5     3740.23     3782.35     76.86 o
   7   4   5      107.86      136.99     19.24 o
   8   4   5        1.35       -4.07     11.79 o
   9   4   5        0.43        0.19     12.50 o
  10   4   5      223.34      172.04     24.56 o
  11   4   5       53.33       35.26     18.20 o
  12   4   5       15.14        7.09     25.15 o
  13   4   5       11.99        1.77     23.74 o
 -14   5   5      105.01      121.44     31.10 o
 -13   5   5       26.37       35.12     20.64 o
 -12   5   5       75.00       46.59     22.53 o
 -11   5   5       19.97       12.24     17.09 o
 -10   5   5       42.12       52.98     19.25 o
  -9   5   5       91.46       87.42     21.43 o
  -8   5   5      294.37      324.46     29.12 o
  -7   5   5       10.68       18.94     14.04 o
  -6   5   5      154.49      176.01     20.93 o
  -5   5   5      532.69      580.79     23.70 o
  -4   5   5      627.63      615.52     22.99 o
  -3   5   5      117.88      143.38     10.67 o
  -2   5   5      231.35      313.72     14.01 o
  -1   5   5     3457.76     3531.10    143.11 o
   0   5   5        6.40       13.63      5.36 o
   1   5   5      688.29      729.65     16.96 o
   2   5   5      290.51      303.72     12.36 o
   3   5   5      201.79      213.39     12.89 o
   4   5   5      125.48      131.52     11.31 o
   5   5   5        5.79        6.93      7.37 o
   6   5   5      772.07      789.86     26.27 o
   7   5   5       65.02       47.80     11.26 o
   8   5   5       61.82       74.40     17.05 o
   9   5   5       67.70       70.51     21.08 o
  10   5   5       13.61       22.35     15.69 o
  11   5   5        8.38       -0.12     15.08 o
  12   5   5      159.87      218.94     47.47 o
 -14   6   5      379.41      371.54     67.84 o
 -13   6   5      319.69      295.12     37.07 o
 -12   6   5       68.87       93.64     24.77 o
 -11   6   5       62.75       60.67     21.08 o
 -10   6   5      172.25      189.97     27.22 o
  -9   6   5      550.03      574.48     39.24 o
  -8   6   5       69.70       69.64     19.07 o
  -7   6   5     1428.57     1404.85     50.99 o
  -6   6   5      124.08      126.32     18.47 o
  -5   6   5     2929.26     2849.52     49.96 o
  -4   6   5      173.14      171.00     14.48 o
  -3   6   5     2684.39     2642.91     42.66 o
  -2   6   5      380.75      379.10     15.08 o
  -1   6   5       49.93       57.08     19.26 o
   0   6   5       47.12       52.44      6.88 o
   1   6   5       88.41       78.73      7.58 o
   2   6   5     1321.89     1372.93     24.12 o
   3   6   5      418.65      417.03     17.57 o
   4   6   5      338.70      311.22     19.38 o
   5   6   5       41.52       22.56      8.68 o
   6   6   5      632.44      623.43     24.55 o
   7   6   5      525.77      502.13     23.66 o
   8   6   5     1256.16     1289.44     36.99 o
   9   6   5      129.52      151.78     19.31 o
  10   6   5       44.73       60.29     16.04 o
  11   6   5      439.88      477.15     42.96 o
  12   6   5       26.00       43.18     20.86 o
 -14   7   5      357.24      381.41     43.59 o
 -13   7   5      248.60      231.86     34.97 o
 -12   7   5      195.02      184.92     30.37 o
 -11   7   5       23.97       24.20     18.21 o
 -10   7   5      229.69      208.31     28.19 o
  -9   7   5      318.09      289.00     29.65 o
  -8   7   5        0.07        6.63     15.64 o
  -7   7   5        1.05       -2.76     12.38 o
  -6   7   5      159.37      150.04     20.34 o
  -5   7   5      373.40      390.33     22.11 o
  -4   7   5      594.49      696.51     22.17 o
  -3   7   5      597.72      604.35     19.15 o
  -2   7   5      131.32      147.99     10.58 o
  -1   7   5      148.16      190.96     11.49 o
   0   7   5       12.74       16.82      5.63 o
   1   7   5       79.26       78.41      7.97 o
   2   7   5       19.40       17.64      6.17 o
   3   7   5     1251.13     1411.36     30.71 o
   4   7   5      204.91      214.35     15.03 o
   5   7   5       37.29       37.12     10.15 o
   6   7   5      341.27      367.74     20.52 o
   7   7   5        3.70       11.08      8.95 o
   8   7   5        1.01       11.87     11.75 o
   9   7   5       28.35       29.20     16.24 o
  10   7   5        0.20       -6.25     11.30 o
  11   7   5        0.49      -14.30     14.30 o
  12   7   5        5.04      -12.00     26.39 o
 -13   8   5        3.59       23.72     22.37 o
 -12   8   5      198.07      190.84     31.41 o
 -11   8   5       64.85       69.00     22.85 o
 -10   8   5      264.36      259.70     30.97 o
  -9   8   5      536.86      481.04     36.83 o
  -8   8   5     1183.51     1166.34     50.39 o
  -7   8   5     1065.61     1060.39     45.83 o
  -6   8   5      187.69      196.45     18.55 o
  -5   8   5     4637.17     4372.01     64.72 o
  -4   8   5      682.52      695.11     22.36 o
  -3   8   5     2460.25     2323.75     59.98 o
  -2   8   5      458.69      485.63     16.93 o
  -1   8   5     1145.29     1114.64     22.71 o
   0   8   5      163.90      138.67     29.51 o
   1   8   5      104.83      134.87      9.87 o
   2   8   5       20.80       18.46      8.11 o
   3   8   5        0.07        3.31      7.76 o
   4   8   5      492.87      490.05     21.40 o
   5   8   5       12.05       11.16      8.89 o
   6   8   5      492.12      538.24     24.23 o
   7   8   5       10.00       -2.77      8.29 o
   8   8   5      249.81      253.16     19.85 o
   9   8   5        0.18        4.68     11.86 o
  10   8   5      586.05      555.89     43.46 o
  11   8   5      173.43      238.38     33.43 o
 -13   9   5        0.20       -6.20     18.18 o
 -12   9   5      694.02      847.95     61.29 o
 -11   9   5       35.22        4.44     17.75 o
 -10   9   5      190.90      232.02     30.30 o
  -9   9   5       82.89       80.74     20.92 o
  -8   9   5      128.72      136.33     22.92 o
  -7   9   5      117.46      109.43     16.47 o
  -6   9   5        0.11        3.28     10.41 o
  -5   9   5      226.81      190.64     17.95 o
  -4   9   5      165.53      181.06     13.69 o
  -3   9   5      287.65      327.70     15.78 o
  -2   9   5      354.98      378.14     15.29 o
  -1   9   5      242.54      217.00     12.09 o
   0   9   5      115.77      120.61      9.65 o
   1   9   5      118.18       86.49     34.81 o
   2   9   5       24.88       28.00      7.52 o
   3   9   5        7.66       12.42      8.67 o
   4   9   5       65.91       74.28     12.15 o
   5   9   5        0.02        8.53      8.70 o
   6   9   5       80.42       63.63     12.03 o
   7   9   5        4.03       -0.73      8.74 o
   8   9   5      249.24      254.22     20.46 o
   9   9   5       21.52       35.36     13.04 o
  10   9   5      113.04      147.89     27.18 o
  11   9   5       42.93       46.69     27.46 o
 -13  10   5       30.33       41.81     24.17 o
 -12  10   5       12.47       11.11     19.47 o
 -11  10   5       88.12       73.27     36.14 o
 -10  10   5       31.01       30.77     18.81 o
  -9  10   5        0.98       -5.08     14.53 o
  -8  10   5       13.35       28.75     13.71 o
  -7  10   5      286.65      283.16     23.28 o
  -6  10   5       45.12       32.35     12.21 o
  -5  10   5     1300.25     1221.29     47.12 o
  -4  10   5       65.50       66.74     10.33 o
  -3  10   5     3315.58     3131.34     70.31 o
  -2  10   5       53.90       59.26      7.81 o
  -1  10   5     2640.86     2593.54     46.00 o
   0  10   5      285.38      289.93     16.69 o
   1  10   5      575.00      558.16     22.51 o
   2  10   5     1034.68     1026.79     38.72 o
   3  10   5        1.03        2.48      8.55 o
   4  10   5      214.12      217.78     16.64 o
   5  10   5       97.57       99.16     13.52 o
   6  10   5       16.63       16.33     10.07 o
   7  10   5       66.14       71.08     13.54 o
   8  10   5      303.29      291.00     21.67 o
   9  10   5       31.49       30.80     15.99 o
  10  10   5        1.49      -18.07     22.67 o
 -12  11   5      373.10      448.16     43.31 o
 -11  11   5        7.66        7.60     16.20 o
 -10  11   5      592.08      669.27     45.34 o
  -9  11   5       28.96       27.38     13.99 o
  -8  11   5      125.96      156.92     20.42 o
  -7  11   5      216.90      198.18     20.25 o
  -6  11   5       68.59       51.19     13.66 o
  -5  11   5       14.88       12.87     10.09 o
  -4  11   5       12.33       11.77      9.10 o
  -3  11   5      267.63      280.41     17.28 o
  -2  11   5       98.19      105.52     11.28 o
  -1  11   5      342.70      308.94     30.06 o
   0  11   5      166.89      169.83     24.38 o
   1  11   5      201.26      185.92     25.33 o
   2  11   5      188.17      170.51     41.39 o
   3  11   5      272.74      222.05     21.05 o
   4  11   5        4.23       -6.75     10.69 o
   5  11   5       63.80       72.55     16.02 o
   6  11   5       42.69       50.27     14.93 o
   7  11   5      212.89      218.38     23.50 o
   8  11   5        0.63        1.03     12.38 o
   9  11   5       17.60       29.69     20.02 o
 -11  12   5        0.05      -13.38     19.27 o
 -10  12   5        4.01       16.87     20.32 o
  -9  12   5       46.42       33.26     21.02 o
  -8  12   5        8.78       14.34     18.89 o
  -7  12   5       65.28       78.69     23.40 o
  -6  12   5        4.16       -3.35     16.44 o
  -5  12   5        8.69       12.21     16.25 o
  -4  12   5      710.27      637.88     43.03 o
  -3  12   5      738.54      653.08     42.33 o
  -2  12   5     1505.61     1492.50     59.85 o
  -1  12   5     1429.10     1359.53     60.23 o
   0  12   5      814.07      723.38     43.23 o
   1  12   5      655.49      655.99     41.44 o
   2  12   5      175.31      179.02     25.86 o
   3  12   5      329.50      191.74    133.33 o
   4  12   5      149.17      173.11     20.81 o
   5  12   5       18.61       26.48     13.50 o
   6  12   5        0.20       -1.80     11.47 o
   7  12   5        2.63       -0.19     12.40 o
   8  12   5      136.07       95.75     43.22 o
 -11  13   5       32.87       54.27     26.80 o
 -10  13   5      250.29      245.01     36.37 o
  -9  13   5        6.01        0.35     18.86 o
  -8  13   5      394.78      436.17     41.70 o
  -7  13   5      251.26      228.71     32.66 o
  -6  13   5       10.31       -7.52     15.64 o
  -5  13   5      462.44      413.52     38.92 o
  -4  13   5      338.21      329.69     35.14 o
  -3  13   5        8.53       -8.18     13.94 o
  -2  13   5      108.21      107.91     23.55 o
  -1  13   5        0.52       -5.09     14.14 o
   0  13   5        3.94        3.00     14.14 o
   1  13   5      934.80      931.66     71.92 o
   2  13   5        0.03        3.17     15.37 o
   3  13   5        0.55        8.38     14.77 o
   4  13   5      104.51       73.70     51.10 o
   5  13   5      364.62      354.71     28.64 o
   6  13   5       41.66       79.90     18.65 o
   7  13   5      523.74      569.71     36.09 o
   8  13   5        6.16       -6.96     18.31 o
 -10  14   5       14.44        6.44     22.13 o
  -9  14   5       98.57       88.58     27.32 o
  -8  14   5       47.27       21.15     21.28 o
  -7  14   5        1.22        7.84     18.42 o
  -6  14   5        1.11       -6.87     17.53 o
  -5  14   5      158.46      137.91     27.78 o
  -4  14   5      254.12      238.56     32.52 o
  -3  14   5      210.35      216.98     33.30 o
  -2  14   5      302.61      247.05     31.99 o
  -1  14   5        1.63       11.98     16.39 o
   0  14   5      183.19      194.33     28.50 o
   1  14   5      335.99      306.71     33.89 o
   2  14   5      334.47      332.28     34.90 o
   3  14   5      421.95      451.21     39.70 o
   4  14   5        1.53       14.96     14.30 o
   5  14   5      128.17       96.58     18.77 o
   6  14   5        0.71        1.16     13.77 o
   7  14   5      204.78      212.92     49.24 o
  -9  15   5        2.30        4.02     18.80 o
  -8  15   5      113.67       57.76     24.99 o
  -7  15   5        6.58       15.95     19.96 o
  -6  15   5        0.04        3.77     18.95 o
  -5  15   5       21.57       -4.27     16.85 o
  -4  15   5      168.63      161.01     29.90 o
  -3  15   5       59.50       74.88     24.17 o
  -2  15   5      170.07      162.25     28.81 o
  -1  15   5       50.98       61.76     22.14 o
   0  15   5       60.68       42.59     20.93 o
   1  15   5       94.49       92.02     23.96 o
   2  15   5       23.77       11.21     17.41 o
   3  15   5      269.98      291.29     34.91 o
   4  15   5       15.19       26.53     19.67 o
   5  15   5      509.78      195.26    283.24 o
  -7  16   5       64.54       31.59     24.17 o
  -6  16   5       27.48       34.20     22.66 o
  -5  16   5       81.74      116.93     28.81 o
  -4  16   5       31.64       23.01     20.29 o
  -3  16   5      171.00      207.70     33.44 o
  -2  16   5      498.07      520.15     46.34 o
  -1  16   5      403.93      509.50     44.97 o
   0  16   5       68.21       87.00     26.05 o
   1  16   5       84.34       84.37     25.35 o
   2  16   5      250.19      289.11     36.17 o
   3  16   5       55.39       67.17     22.94 o
   4  16   5      755.11      892.37     87.68 o
  -5  17   5      107.04      112.08     30.12 o
  -4  17   5       10.59       38.26     23.30 o
  -3  17   5       44.43       50.21     23.04 o
  -2  17   5        3.95      -14.05     17.41 o
  -1  17   5       97.66      127.00     42.69 o
   0  17   5      108.35      173.00     32.57 o
   1  17   5        3.42      -13.72     15.37 o
  -2 -18   6       12.83       24.03     44.99 o
  -1 -18   6       17.48       21.75     19.21 o
   0 -18   6        5.71       12.43     20.52 o
   1 -18   6      259.18      281.92     38.24 o
   2 -18   6       12.32       13.46     21.43 o
   3 -18   6      217.44      228.14     35.98 o
   4 -18   6        5.22      -16.65     25.86 o
  -4 -17   6      198.80      220.24     33.19 o
  -3 -17   6        0.01       -2.58     17.89 o
  -2 -17   6       37.29       29.46     20.16 o
  -1 -17   6        1.40       -0.74     17.27 o
   0 -17   6      430.91      423.59     41.76 o
   1 -17   6       21.69        1.94     18.02 o
   2 -17   6      225.84      258.20     36.16 o
   3 -17   6        4.77      -18.07     23.74 o
   4 -17   6      264.05      342.23     58.81 o
   5 -17   6        1.41       -0.71     30.82 o
   6 -17   6       51.72       63.06     38.97 o
  -6 -16   6       64.00       91.40     38.97 o
  -5 -16   6        0.10      -14.48     14.48 o
  -4 -16   6      685.73      682.30     49.02 o
  -3 -16   6      273.30      320.56     36.23 o
  -2 -16   6      475.86      451.96     41.25 o
  -1 -16   6        0.07      -13.29     14.03 o
   0 -16   6        4.95       -5.03     14.15 o
   1 -16   6      296.64      303.18     48.54 o
   2 -16   6        2.71       15.23     27.63 o
   3 -16   6      324.62      359.94     57.75 o
   4 -16   6       88.76       82.90     37.20 o
   5 -16   6      366.32      410.96     60.93 o
   6 -16   6       19.10       21.61     30.11 o
   7 -16   6      191.27      191.66     47.83 o
   8 -16   6        5.15       79.36     40.39 o
  -7 -15   6      146.88      168.99     46.41 o
  -6 -15   6       91.46      135.05     26.40 o
  -5 -15   6      212.64      249.81     45.88 o
  -4 -15   6      289.42      301.44     33.68 o
  -3 -15   6       63.84       51.57     20.09 o
  -2 -15   6      283.10      245.67     31.27 o
  -1 -15   6       41.84       45.64     20.64 o
   0 -15   6       60.39       45.24     20.16 o
   1 -15   6       20.75       12.31     18.01 o
   2 -15   6       14.18       14.17     25.86 o
   3 -15   6       22.77        8.86     27.63 o
   4 -15   6      506.19      512.63     61.29 o
   5 -15   6       10.67       -3.54     24.80 o
   6 -15   6       67.62       93.53     36.14 o
   7 -15   6       35.89       66.96     37.55 o
   8 -15   6       53.19       57.75     34.36 o
   9 -15   6       32.43       80.07     39.32 o
  -8 -14   6       40.15       10.98     27.28 o
  -7 -14   6       68.26       27.28     30.11 o
  -6 -14   6        5.05       16.08     15.66 o
  -5 -14   6      284.30      291.92     31.93 o
  -4 -14   6      345.17      348.09     33.71 o
  -3 -14   6      281.59      280.12     30.76 o
  -2 -14   6      514.44      506.39     39.43 o
  -1 -14   6       54.34       51.99     19.32 o
   0 -14   6      496.61      457.55     41.63 o
   1 -14   6       38.04       22.67     27.28 o
   2 -14   6       87.87      130.37     36.49 o
   3 -14   6     1135.73     1152.45     81.84 o
   4 -14   6       71.10       34.01     30.47 o
   5 -14   6     1019.70     1078.40     83.25 o
   6 -14   6       40.07       90.69     37.55 o
   7 -14   6      161.48      180.68     43.58 o
   8 -14   6       63.02       60.23     35.43 o
   9 -14   6       26.87       72.27     40.03 o
  10 -14   6       29.78       75.11     41.45 o
  -9 -13   6      156.64      164.03     46.06 o
  -8 -13   6      122.70      111.95     40.03 o
  -7 -13   6      334.78      311.41     52.79 o
  -6 -13   6      136.82      146.72     24.43 o
  -5 -13   6        1.61       -5.98     13.62 o
  -4 -13   6       80.00      102.23     21.33 o
  -3 -13   6      250.37      247.92     28.32 o
  -2 -13   6      998.13     1005.19     49.93 o
  -1 -13   6      337.34      311.72     31.32 o
   0 -13   6      586.45      522.91     55.97 o
   1 -13   6       17.70       -7.44     21.96 o
   2 -13   6      485.49      478.66     81.13 o
   3 -13   6       16.59       16.58     12.76 o
   4 -13   6       17.54       -1.20     12.38 o
   5 -13   6        8.75       13.84     14.16 o
   6 -13   6      142.63      158.64     23.75 o
   7 -13   6      109.93       87.36     27.63 o
   8 -13   6      385.82      424.86     38.10 o
   9 -13   6       79.87       88.35     25.02 o
  10 -13   6      159.40      195.64     32.00 o
 -10 -12   6       28.25       53.85     35.78 o
  -9 -12   6       51.86       49.24     32.24 o
  -8 -12   6       63.76       61.45     19.91 o
  -7 -12   6        2.21        7.42      9.94 o
  -6 -12   6      322.55      335.59     23.84 o
  -5 -12   6       15.62       16.64     10.02 o
  -4 -12   6       19.90       23.09     10.10 o
  -3 -12   6      719.73      725.00     29.11 o
  -2 -12   6      522.55      535.63     24.96 o
  -1 -12   6     1710.36     1712.42     40.90 o
   0 -12   6      211.65      217.11     21.13 o
   1 -12   6      232.64      238.57     21.67 o
   2 -12   6        4.71        3.07     11.90 o
   3 -12   6      363.08      352.19     28.02 o
   4 -12   6      194.01      162.06     21.55 o
   5 -12   6      988.95     1070.78     46.45 o
   6 -12   6        4.18       16.99     15.56 o
   7 -12   6     1269.37     1389.52     57.59 o
   8 -12   6        6.53        7.81     17.19 o
   9 -12   6      543.68      554.54     42.22 o
  10 -12   6       15.77      -10.80     14.68 o
  11 -12   6        1.82       -0.43     18.87 o
 -11 -11   6       38.63        8.76     17.54 o
 -10 -11   6      159.44      187.59     29.65 o
  -9 -11   6      171.38      186.57     28.07 o
  -8 -11   6      161.15      176.77     25.70 o
  -7 -11   6       28.30       19.30     10.13 o
  -6 -11   6      150.32      194.29     18.52 o
  -5 -11   6       12.16       12.66      9.03 o
  -4 -11   6      785.36      807.54     31.02 o
  -3 -11   6       13.28       14.27      9.82 o
  -2 -11   6      219.15      218.34     17.96 o
  -1 -11   6        0.07        6.58      8.64 o
   0 -11   6     1156.42     1177.44     30.76 o
   1 -11   6       12.81        6.57      8.78 o
   2 -11   6        2.73       -4.76     12.12 o
   3 -11   6        0.16      -12.19     12.19 o
   4 -11   6       13.22      -12.26     12.26 o
   5 -11   6      122.00      138.66     38.08 o
   6 -11   6      177.37      163.98     23.83 o
   7 -11   6     1297.97     1262.69     54.11 o
   8 -11   6      109.60       80.76     19.85 o
   9 -11   6     1023.13      962.45     52.82 o
  10 -11   6       14.19       12.60     19.10 o
  11 -11   6        0.65      -16.29     17.62 o
  12 -11   6      134.92      204.62     34.36 o
 -11 -10   6       52.65       65.52     22.55 o
 -10 -10   6        2.96       16.41     16.49 o
  -9 -10   6       24.73        9.90      9.60 o
  -8 -10   6       66.25       57.72     18.78 o
  -7 -10   6        5.25        7.68      9.56 o
  -6 -10   6       11.45        7.78      8.95 o
  -5 -10   6      233.27      219.86     18.35 o
  -4 -10   6       29.17       19.70      9.92 o
  -3 -10   6        8.16       10.45      9.16 o
  -2 -10   6        7.72        6.28      8.64 o
  -1 -10   6      203.87      193.46     15.70 o
   0 -10   6      246.37      261.67     17.29 o
   1 -10   6      549.25      569.69     23.20 o
   2 -10   6        0.39       -3.68     11.49 o
   3 -10   6      271.99      293.85     24.84 o
   4 -10   6        1.79        3.30     12.64 o
   5 -10   6       44.04       64.29     18.39 o
   6 -10   6      328.80      293.76     28.64 o
   7 -10   6     1188.49      393.60    651.15 o
   8 -10   6      643.33      640.88     42.09 o
   9 -10   6      641.26      637.33     44.27 o
  10 -10   6      108.30      138.29     27.14 o
  11 -10   6        8.07        7.20     18.30 o
  12 -10   6      341.87      311.69     38.49 o
 -12  -9   6       40.30       27.16     20.07 o
 -11  -9   6        2.61        3.67     15.89 o
 -10  -9   6     1224.27     1147.79     93.35 o
  -9  -9   6       12.97       25.22     16.23 o
  -8  -9   6      596.62      457.37     49.68 o
  -7  -9   6       74.94       73.15     12.65 o
  -6  -9   6        7.69        7.35      8.94 o
  -5  -9   6      247.87      232.10     18.41 o
  -4  -9   6     1164.42     1158.32     34.11 o
  -3  -9   6      108.48      112.87     13.44 o
  -2  -9   6     1864.46     1775.61     39.41 o
  -1  -9   6        0.57       -6.69      7.75 o
   0  -9   6       42.15       31.77      9.60 o
   1  -9   6       40.66       56.77     10.58 o
   2  -9   6      163.44      135.35     24.27 o
   3  -9   6        7.35       17.53     13.46 o
   4  -9   6      784.44      775.60     36.90 o
   5  -9   6      289.48      288.52     27.08 o
   6  -9   6      581.48      458.89    108.05 o
   7  -9   6        0.38       -5.30     14.63 o
   8  -9   6      191.28      217.12     27.68 o
   9  -9   6      293.95      310.24     45.88 o
  10  -9   6      223.39      222.42     30.51 o
  11  -9   6        6.31       17.52     19.77 o
  12  -9   6      171.21      183.85     32.59 o
 -12  -8   6        1.08        8.05     17.56 o
 -11  -8   6        2.96        0.35     15.78 o
 -10  -8   6       16.34       20.07     16.98 o
  -9  -8   6        0.12       -6.73     13.50 o
  -8  -8   6      501.59      452.78     35.65 o
  -7  -8   6      306.35      312.93     20.40 o
  -6  -8   6      238.71      122.93     79.41 o
  -5  -8   6      133.97      134.44     14.61 o
  -4  -8   6        0.04        2.06      7.80 o
  -3  -8   6       53.43       33.21      9.39 o
  -2  -8   6      379.22      381.28     24.84 o
  -1  -8   6       49.47       47.55      9.84 o
   0  -8   6      343.33      378.45     18.76 o
   1  -8   6       75.35       88.20     11.24 o
   2  -8   6     1132.43     1152.59     38.98 o
   3  -8   6      624.66      626.93     31.74 o
   4  -8   6       50.51       36.21     12.88 o
   5  -8   6      298.35      316.98     26.88 o
   6  -8   6      899.48      806.01     41.28 o
   7  -8   6      256.43      236.20     26.43 o
   8  -8   6        9.73       17.61     15.91 o
   9  -8   6      122.21      141.79     24.81 o
  10  -8   6       20.82      -14.34     15.18 o
  11  -8   6      185.11      177.92     30.12 o
  12  -8   6        1.47        0.93     17.96 o
  13  -8   6        8.89       -7.53     17.76 o
 -13  -7   6       19.64       30.94     20.84 o
 -12  -7   6        1.75       -1.20     14.93 o
 -11  -7   6      190.10      221.00     31.67 o
 -10  -7   6       46.64       23.05     17.50 o
  -9  -7   6        0.30       -7.50     12.65 o
  -8  -7   6      816.44      824.90     44.42 o
  -7  -7   6       25.97       36.52     12.52 o
  -6  -7   6      812.06      783.12     33.53 o
  -5  -7   6      236.52      250.74     16.75 o
  -4  -7   6       15.95       27.29      7.85 o
  -3  -7   6       31.89       46.41      9.31 o
  -2  -7   6      268.00      233.64     20.06 o
  -1  -7   6      924.08      937.37     26.94 o
   0  -7   6      304.57      290.30     11.76 o
   1  -7   6       89.92       78.26     10.66 o
   2  -7   6        6.21        6.04     10.09 o
   3  -7   6      119.32       26.41     69.97 o
   4  -7   6      845.76      778.78     35.00 o
   5  -7   6      433.63      508.95     38.44 o
   6  -7   6     4985.26     4841.44    189.54 o
   7  -7   6        0.25        8.43     14.93 o
   8  -7   6      580.68      609.47     39.08 o
   9  -7   6        5.21        1.22     14.78 o
  10  -7   6        7.02       -4.47     24.27 o
  11  -7   6       37.31       39.68     35.60 o
  12  -7   6       63.15       68.21     24.71 o
  13  -7   6        0.56      -15.62     17.88 o
 -13  -6   6       40.78       45.43     23.29 o
 -12  -6   6        4.75      -10.84     15.06 o
 -11  -6   6       71.73       98.84     24.51 o
 -10  -6   6       22.92       50.44     18.96 o
  -9  -6   6      135.87      121.28     25.68 o
  -8  -6   6       46.40       33.63     17.89 o
  -7  -6   6      128.57      122.24     12.90 o
  -6  -6   6      896.03      823.43     29.08 o
  -5  -6   6      245.07      217.86     14.51 o
  -4  -6   6       36.21       39.24      8.50 o
  -3  -6   6      402.29      306.65     37.73 o
  -2  -6   6      376.31      451.70     37.20 o
  -1  -6   6     2145.46     1898.19    111.14 o
   0  -6   6      379.57      391.76     26.64 o
   1  -6   6      207.29      102.89     82.05 o
   2  -6   6     1217.55     1060.32     62.71 o
   3  -6   6      155.62      190.62     18.41 o
   4  -6   6        0.61        0.74     11.16 o
   5  -6   6     1494.21     1500.44     46.71 o
   6  -6   6       40.88       51.67     15.83 o
   7  -6   6      249.28      244.84     25.65 o
   8  -6   6     1627.97     1672.95    128.96 o
   9  -6   6       26.41       36.78     17.53 o
  10  -6   6      413.94      418.35     36.56 o
  11  -6   6       19.29        4.99     16.12 o
  12  -6   6        2.57      -14.93     14.93 o
  13  -6   6        0.58        8.20     20.14 o
 -13  -5   6       16.05       12.67     18.60 o
 -12  -5   6       32.50       26.43     18.41 o
 -11  -5   6      181.31      185.74     28.81 o
 -10  -5   6       18.29       21.80     15.40 o
  -9  -5   6      159.96      182.53     25.41 o
  -8  -5   6      684.95      615.96     38.82 o
  -7  -5   6      158.60      174.67     22.40 o
  -6  -5   6      206.99      202.54     13.75 o
  -5  -5   6      644.94      630.68     20.16 o
  -4  -5   6      289.69      277.34     14.33 o
  -3  -5   6      735.39      731.92     21.27 o
  -2  -5   6       13.67        9.46      4.73 o
  -1  -5   6      112.05      134.03     11.95 o
   0  -5   6       18.87       37.90      6.11 o
   1  -5   6     1382.21     1451.96     34.44 o
   2  -5   6      118.35      109.67     14.03 o
   3  -5   6       18.07       12.90      9.89 o
   4  -5   6      496.43      481.45     26.39 o
   5  -5   6       88.30       80.61     15.53 o
   6  -5   6       16.76        9.99     12.35 o
   7  -5   6      555.71      549.11     33.79 o
   8  -5   6     1725.65     1698.21     92.64 o
   9  -5   6      247.18      225.31     27.05 o
  10  -5   6      733.89      764.27     45.57 o
  11  -5   6      175.57      220.02     30.59 o
  12  -5   6        2.34       -1.68     17.02 o
  13  -5   6      612.48      571.96     47.82 o
 -14  -4   6       73.43       80.49     27.05 o
 -13  -4   6        5.54       11.18     17.76 o
 -12  -4   6       48.29       19.92     19.10 o
 -11  -4   6       49.79       51.26     20.16 o
 -10  -4   6       73.54      123.97     23.39 o
  -9  -4   6      651.45      617.11     40.71 o
  -8  -4   6      948.68      929.74     45.88 o
  -7  -4   6      172.19      181.90     23.05 o
  -6  -4   6      741.39      768.77     36.78 o
  -5  -4   6      250.59      228.30     10.97 o
  -4  -4   6      417.43      401.01     15.70 o
  -3  -4   6     1113.94      943.79     27.89 o
  -2  -4   6       89.78       82.71      7.58 o
  -1  -4   6      919.03      948.44     18.64 o
   0  -4   6      622.89      651.43     16.28 o
   1  -4   6     6406.47     6669.04    117.90 o
   2  -4   6     1002.51     1034.45     30.87 o
   3  -4   6     2221.94     2451.11     53.50 o
   4  -4   6       28.94       34.80     11.13 o
   5  -4   6      841.64      872.88     34.55 o
   6  -4   6      422.77      408.68     38.08 o
   7  -4   6      999.25     1042.54     42.47 o
   8  -4   6      314.52      325.79     28.54 o
   9  -4   6       21.07       38.21     17.13 o
  10  -4   6     1154.90     1220.03    132.14 o
  11  -4   6      102.89       95.13     23.92 o
  12  -4   6      268.60      325.63     63.95 o
  13  -4   6        6.42       13.90     19.46 o
 -14  -3   6        6.70        6.18     18.78 o
 -13  -3   6       24.05       28.46     19.83 o
 -12  -3   6        2.13       -9.94     13.87 o
 -11  -3   6        6.26       16.58     16.41 o
 -10  -3   6        4.97       -5.58     13.46 o
  -9  -3   6       27.74       21.62     15.57 o
  -8  -3   6       66.98       74.53      9.88 o
  -7  -3   6      524.44      509.78     33.93 o
  -6  -3   6       92.34       81.74     13.09 o
  -5  -3   6     2341.61     2410.11     57.19 o
  -4  -3   6       50.64       35.01     11.38 o
  -3  -3   6      907.31      946.70     35.60 o
  -2  -3   6        0.24        3.36      5.49 o
  -1  -3   6     3463.74     3521.66     47.17 o
   0  -3   6      925.01      942.14     17.08 o
   1  -3   6      104.21      103.25      7.42 o
   2  -3   6      394.43      372.68     15.06 o
   3  -3   6       42.83       40.61      7.75 o
   4  -3   6     1853.00     1996.85     55.62 o
   5  -3   6      495.75      567.11     39.68 o
   6  -3   6      966.15      924.54     48.00 o
   7  -3   6       10.20       13.35     13.57 o
   8  -3   6      506.42      465.79     32.93 o
   9  -3   6        7.73        7.86     14.36 o
  10  -3   6      929.44      995.07     81.84 o
  11  -3   6       81.52      101.30     23.15 o
  12  -3   6       18.42       17.23     23.20 o
  13  -3   6       73.43       82.19     35.43 o
 -14  -2   6       13.24        4.55     18.42 o
 -13  -2   6      354.76      326.97     53.67 o
 -12  -2   6      497.14      494.61     42.87 o
 -11  -2   6       95.32       82.28     22.03 o
 -10  -2   6      263.01      284.08     30.88 o
  -9  -2   6      325.83      314.26     30.26 o
  -8  -2   6       82.47       86.90     10.03 o
  -7  -2   6     1227.93     1141.33     45.32 o
  -6  -2   6      174.99      247.62     22.65 o
  -5  -2   6      263.07      247.38     59.69 o
  -4  -2   6      130.96      156.80     16.76 o
  -3  -2   6      264.27      230.62     18.71 o
  -2  -2   6       37.26       31.25      4.90 o
  -1  -2   6     3530.52     3385.65     70.11 o
   0  -2   6     4988.76     5231.20     85.40 o
   1  -2   6     6672.89     6520.01    247.64 o
   2  -2   6     5510.84     5778.12    178.77 o
   3  -2   6     1997.46     2171.68     51.69 o
   4  -2   6      182.75      190.16     12.66 o
   5  -2   6      157.25      197.66     18.51 o
   6  -2   6     1300.65     1332.30     72.09 o
   7  -2   6      710.81      709.14     34.46 o
   8  -2   6      114.70       94.07     18.81 o
   9  -2   6     1222.28     1177.92     87.15 o
  10  -2   6      153.35      169.04     24.24 o
  11  -2   6      167.22      176.16     26.57 o
  12  -2   6       52.44       39.85     25.33 o
  13  -2   6       26.07        8.50     24.80 o
 -14  -1   6        0.20       -7.85     16.77 o
 -13  -1   6        0.16       -9.23     14.32 o
 -12  -1   6      113.02      114.61     25.80 o
 -11  -1   6        2.11        1.25     13.09 o
 -10  -1   6      128.67      141.77     24.35 o
  -9  -1   6      487.10      445.46     35.53 o
  -8  -1   6        2.70       -0.35      6.58 o
  -7  -1   6      849.72      866.62     38.01 o
  -6  -1   6     1574.66     1674.45     50.59 o
  -5  -1   6      141.08      125.29     16.41 o
  -4  -1   6      431.07      389.41     32.42 o
  -3  -1   6     1787.36     1842.20     24.70 o
  -2  -1   6        7.49       19.84      5.10 o
  -1  -1   6      697.36      735.50     13.52 o
   0  -1   6      355.36      349.50     10.49 o
   1  -1   6       37.86       48.69      4.75 o
   2  -1   6     3694.75     3846.42    116.13 o
   3  -1   6       20.12       29.81      5.45 o
   4  -1   6      876.70      949.96     38.87 o
   5  -1   6      761.39      865.05     22.58 o
   6  -1   6      265.87      250.29     23.20 o
   7  -1   6       12.55       14.14     12.56 o
   8  -1   6     1664.00     1701.39     80.42 o
   9  -1   6      333.73      292.79     27.74 o
  10  -1   6      109.44      120.97     22.39 o
  11  -1   6        3.99        3.19     15.37 o
  12  -1   6       45.74       55.17     21.49 o
  13  -1   6       20.94       29.40     29.40 o
 -14   0   6        6.05       -6.23     16.23 o
 -13   0   6      125.34      122.03     28.16 o
 -12   0   6      177.18      215.62     31.37 o
 -11   0   6      231.01      211.19     29.66 o
 -10   0   6      741.97      723.43     44.81 o
  -9   0   6        8.37        8.62     14.97 o
  -8   0   6      519.41      524.49     21.21 o
  -7   0   6      177.24      229.50     23.30 o
  -6   0   6      587.28      642.01     61.29 o
  -5   0   6     1168.10     1163.41     44.84 o
  -4   0   6     1162.66     1217.29     20.86 o
  -3   0   6      368.91      382.96     10.53 o
  -2   0   6     1471.80     1714.86     22.59 o
  -1   0   6     2124.01     2063.91     27.39 o
   0   0   6      159.60      139.72      6.59 o
   1   0   6      705.20      675.46     23.93 o
   2   0   6      257.60      283.32     19.65 o
   3   0   6        7.52       -2.28      3.42 o
   4   0   6      743.41      809.14     18.03 o
   5   0   6      577.55      705.48     19.99 o
   6   0   6      364.54      420.44     24.24 o
   7   0   6      377.83      396.37     26.73 o
   8   0   6      587.11      592.87     43.58 o
   9   0   6      785.92      770.08     63.59 o
  10   0   6      207.17      203.73     25.69 o
  11   0   6      330.71      383.26     34.97 o
  12   0   6        0.29        9.57     23.38 o
  13   0   6        0.08        1.42     24.09 o
 -14   1   6      240.39      302.82     39.18 o
 -13   1   6      395.44      341.94     38.70 o
 -12   1   6      132.65      117.79     25.65 o
 -11   1   6      119.97       95.14     23.35 o
 -10   1   6        5.80        1.33     14.53 o
  -9   1   6       69.27       38.91     17.15 o
  -8   1   6      382.69      341.27     29.48 o
  -7   1   6      327.26      234.59     33.83 o
  -6   1   6       15.16       51.40     13.90 o
  -5   1   6      869.36      831.48     29.56 o
  -4   1   6     2876.17     3012.82     62.65 o
  -3   1   6     6211.22     6358.27    136.16 o
  -2   1   6     9241.41     9597.79    114.45 o
  -1   1   6     8480.00     8805.64    158.22 o
   0   1   6     6143.70     6117.26    111.89 o
   1   1   6       49.90       48.22      7.35 o
   2   1   6      599.71      565.30     21.20 o
   3   1   6      557.68      581.50     13.83 o
   4   1   6      465.07      471.96     27.66 o
   5   1   6      425.35      474.94     17.23 o
   6   1   6       31.76       33.50     11.47 o
   7   1   6      166.74      170.53     19.56 o
   8   1   6       28.11       31.31     14.68 o
   9   1   6      157.57      152.27     21.43 o
  10   1   6       52.70       67.81     19.21 o
  11   1   6      109.18      139.77     24.66 o
  12   1   6      179.51      204.77     46.76 o
  13   1   6       18.97        8.86     26.92 o
 -14   2   6      115.65      106.33     29.12 o
 -13   2   6      259.01      229.94     34.08 o
 -12   2   6       33.34       40.56     19.49 o
 -11   2   6      423.39      393.14     45.17 o
 -10   2   6       19.46        6.79     14.90 o
  -9   2   6      106.50      124.52     22.78 o
  -8   2   6      726.28      718.48     39.32 o
  -7   2   6      120.24      119.90     19.32 o
  -6   2   6     1696.19     1703.13     50.47 o
  -5   2   6     1279.22     1357.21     29.66 o
  -4   2   6     1440.74     1474.85     41.08 o
  -3   2   6       10.19       -6.53      6.53 o
  -2   2   6      265.75      254.54     12.62 o
  -1   2   6      866.77      901.49     16.25 o
   0   2   6      672.10      667.21     16.52 o
   1   2   6      203.52      191.50      6.71 o
   2   2   6      593.20      685.56     39.15 o
   3   2   6      988.74      980.16     23.73 o
   4   2   6      962.77     1087.86     18.42 o
   5   2   6      144.93      146.06     10.94 o
   6   2   6       35.88       42.07     11.85 o
   7   2   6      386.16      407.07     27.28 o
   8   2   6     1533.81     1550.88     89.81 o
   9   2   6      669.14      678.02     37.76 o
  10   2   6       99.55      113.05     21.18 o
  11   2   6      104.21      119.33     23.55 o
  12   2   6        2.99       21.61     27.63 o
  13   2   6      161.81      145.96     44.64 o
 -14   3   6       26.99       55.16     28.16 o
 -13   3   6      157.52      164.85     30.93 o
 -12   3   6      150.52      138.20     27.89 o
 -11   3   6      272.88      277.19     32.06 o
 -10   3   6       18.54       30.42     17.79 o
  -9   3   6      458.92      409.93     33.93 o
  -8   3   6        0.87        5.29     13.72 o
  -7   3   6       90.19       56.52     16.48 o
  -6   3   6      286.47      298.44     18.29 o
  -5   3   6     1490.80     1421.07     32.22 o
  -4   3   6      271.00      319.75     16.86 o
  -3   3   6      777.70      805.96     23.20 o
  -2   3   6     2927.89     2925.87     44.85 o
  -1   3   6      778.13      793.53     16.03 o
   0   3   6     1083.25     1078.85     22.09 o
   1   3   6      298.24      306.79      9.46 o
   2   3   6     1486.01     1315.13     18.24 o
   3   3   6      340.41      346.35     11.14 o
   4   3   6     3614.22     3716.12     95.51 o
   5   3   6       54.49       56.40      9.48 o
   6   3   6       53.83       68.55     17.71 o
   7   3   6       52.23       72.99     15.41 o
   8   3   6      677.81      668.59     66.25 o
   9   3   6      288.09      306.44     28.42 o
  10   3   6      146.96      154.61     38.97 o
  11   3   6      112.08      144.19     39.32 o
  12   3   6       31.51        1.77     23.74 o
  13   3   6      141.60      151.63     46.41 o
 -14   4   6       14.73       33.53     21.89 o
 -13   4   6       23.09       19.81     18.86 o
 -12   4   6      476.87      431.86     40.41 o
 -11   4   6      489.24      439.61     38.67 o
 -10   4   6      230.49      218.62     27.84 o
  -9   4   6     1232.43     1211.09     53.47 o
  -8   4   6        2.78        1.30     13.02 o
  -7   4   6        4.44        6.96     13.32 o
  -6   4   6      566.29      557.68     24.55 o
  -5   4   6      495.27      507.51     22.25 o
  -4   4   6        1.62        0.87      7.23 o
  -3   4   6      510.57      457.24     17.12 o
  -2   4   6      849.01      878.09     24.46 o
  -1   4   6      454.23      495.99     16.35 o
   0   4   6        4.47        3.28      4.59 o
   1   4   6      523.64      578.98     13.49 o
   2   4   6        0.52        1.80      4.52 o
   3   4   6     1291.46     1305.83     31.71 o
   4   4   6       84.33       80.89      7.99 o
   5   4   6      143.66      158.14     12.75 o
   6   4   6       50.81       45.23     10.47 o
   7   4   6       45.49       50.03     12.74 o
   8   4   6      191.00      216.66     27.28 o
   9   4   6       11.81        4.76     13.26 o
  10   4   6      161.40      138.95     23.32 o
  11   4   6      433.89      440.01     57.75 o
  12   4   6       11.04       -3.90     25.51 o
 -14   5   6       72.29       70.67     28.04 o
 -13   5   6        0.13      -17.38     21.08 o
 -12   5   6        3.33       -6.85     16.26 o
 -11   5   6      249.85      235.13     31.24 o
 -10   5   6       14.67        4.04     15.57 o
  -9   5   6      651.71      639.49     40.85 o
  -8   5   6      605.62      562.08     36.82 o
  -7   5   6      859.96      873.53     41.80 o
  -6   5   6     1143.91     1073.10     33.05 o
  -5   5   6        5.89       16.57      8.68 o
  -4   5   6      745.38      796.31     26.45 o
  -3   5   6     2122.48     2171.85     36.71 o
  -2   5   6       81.20       42.28     20.83 o
  -1   5   6      410.68      435.47     15.88 o
   0   5   6     1561.35     1406.49     23.59 o
   1   5   6     1167.11     1214.79     26.46 o
   2   5   6      783.69      664.30     37.99 o
   3   5   6        4.74        5.41      6.38 o
   4   5   6     1528.60     1440.77     41.47 o
   5   5   6        0.05       -0.79      7.18 o
   6   5   6       89.49       91.30     12.16 o
   7   5   6       93.86       70.15     12.16 o
   8   5   6       36.99       42.46     12.75 o
   9   5   6      666.25      695.22     33.62 o
  10   5   6      298.59      298.93     33.94 o
  11   5   6      283.31      244.09     47.12 o
  12   5   6      119.26       96.36     39.68 o
 -14   6   6        0.30        4.73     20.64 o
 -13   6   6      113.86      104.58     27.39 o
 -12   6   6       12.94       29.90     19.42 o
 -11   6   6       42.57       32.77     19.21 o
 -10   6   6       69.48       69.94     20.85 o
  -9   6   6       63.63       66.06     19.91 o
  -8   6   6        0.09       -1.65     13.29 o
  -7   6   6     1475.11     1472.52     41.43 o
  -6   6   6      117.02      115.14     14.86 o
  -5   6   6      553.89      511.55     23.91 o
  -4   6   6      541.26      532.41     23.61 o
  -3   6   6      368.63      344.78     16.25 o
  -2   6   6        2.83       -3.64      5.95 o
  -1   6   6      518.93      478.64     21.83 o
   0   6   6       21.21       27.59      6.66 o
   1   6   6       14.37       27.93      6.56 o
   2   6   6        8.60       18.48      7.38 o
   3   6   6        8.27        0.23      6.71 o
   4   6   6      201.15      218.83     15.24 o
   5   6   6      344.98      351.52     18.75 o
   6   6   6       20.01       21.06      9.42 o
   7   6   6        2.17       -5.33      8.29 o
   8   6   6      142.99      143.38     18.10 o
   9   6   6      190.48      205.47     21.61 o
  10   6   6       76.85       75.40     22.59 o
  11   6   6        6.15       -3.90     19.84 o
  12   6   6      164.15      180.19     32.54 o
 -13   7   6      274.77      271.43     36.94 o
 -12   7   6      336.16      393.61     39.43 o
 -11   7   6       79.61       76.78     28.87 o
 -10   7   6      224.97      217.28     29.09 o
  -9   7   6       25.44       14.14     15.66 o
  -8   7   6      475.72      456.85     35.92 o
  -7   7   6      566.23      551.05     44.96 o
  -6   7   6      320.07      301.38     21.73 o
  -5   7   6       62.82       75.14     13.45 o
  -4   7   6     1150.32     1052.82     37.89 o
  -3   7   6     1064.49     1195.82     27.19 o
  -2   7   6        4.76        7.99      6.95 o
  -1   7   6      559.24      583.67     61.31 o
   0   7   6      336.88      320.82     13.97 o
   1   7   6      525.83      566.66     20.11 o
   2   7   6      437.99      392.57     18.16 o
   3   7   6      248.88      244.20     15.82 o
   4   7   6      160.56      148.29     13.60 o
   5   7   6       74.72       66.33     11.55 o
   6   7   6      358.45      348.50     20.16 o
   7   7   6        3.39        7.04      8.84 o
   8   7   6        0.09       -0.49      9.28 o
   9   7   6        1.11       18.60     17.54 o
  10   7   6      133.03      110.75     25.42 o
  11   7   6        0.02      -13.99     16.17 o
 -13   8   6       71.32       82.42     27.59 o
 -12   8   6       68.43       53.17     22.73 o
 -11   8   6       25.87       37.65     25.51 o
 -10   8   6      195.43      173.66     27.61 o
  -9   8   6       11.94        0.80     14.02 o
  -8   8   6       23.54       27.19     12.56 o
  -7   8   6       34.03       25.39     12.78 o
  -6   8   6        1.69        5.01     10.58 o
  -5   8   6      129.98      126.24     15.65 o
  -4   8   6        7.46        7.72      9.36 o
  -3   8   6       99.79      110.18     11.20 o
  -2   8   6       11.00        3.27      6.90 o
  -1   8   6     1102.55     1130.29     27.53 o
   0   8   6       33.02       37.26      8.01 o
   1   8   6      595.51      561.90     21.80 o
   2   8   6      436.57      427.11     19.54 o
   3   8   6      391.97      363.49     19.06 o
   4   8   6       12.31        2.32      8.65 o
   5   8   6      161.77      131.91     14.17 o
   6   8   6       24.80       23.74      9.83 o
   7   8   6       29.90       34.72     10.97 o
   8   8   6      433.91      457.01     25.54 o
   9   8   6       19.99       11.59     17.03 o
  10   8   6       71.22       97.24     24.80 o
  11   8   6        0.98      -14.60     15.56 o
 -13   9   6        0.05      -13.71     16.97 o
 -12   9   6       47.94       65.40     24.68 o
 -11   9   6      270.62      287.10     35.24 o
 -10   9   6      489.09      509.21     40.66 o
  -9   9   6        0.11       -2.58     11.36 o
  -8   9   6     1298.79     1293.40     44.10 o
  -7   9   6      115.21      130.28     17.35 o
  -6   9   6      309.07      335.84     23.32 o
  -5   9   6       35.59       19.04     12.63 o
  -4   9   6       26.12       18.62     11.06 o
  -3   9   6      131.78      129.54     11.97 o
  -2   9   6      382.37      375.24     16.82 o
  -1   9   6      191.37      207.32     13.31 o
   0   9   6      294.29      253.39     26.36 o
   1   9   6       18.69       15.13      6.87 o
   2   9   6       28.70       24.34      9.79 o
   3   9   6      550.87      560.73     23.42 o
   4   9   6        0.16       -2.22      8.34 o
   5   9   6      613.51      602.86     27.87 o
   6   9   6       31.64       36.79     10.98 o
   7   9   6       19.93       14.08     10.26 o
   8   9   6       65.09       84.55     14.85 o
   9   9   6      132.56      122.15     21.09 o
  10   9   6        1.74       -2.83     15.69 o
 -12  10   6        0.02       -4.21     16.97 o
 -11  10   6      156.11      174.74     29.70 o
 -10  10   6       61.61       60.50     17.42 o
  -9  10   6       30.69       19.67     14.18 o
  -8  10   6      801.14      867.82     37.99 o
  -7  10   6        5.24       -6.40      9.86 o
  -6  10   6       15.23       31.69     12.19 o
  -5  10   6       30.18       13.72     10.39 o
  -4  10   6       25.10       14.58     12.01 o
  -3  10   6      364.06      406.53     22.17 o
  -2  10   6       15.13        3.60      8.73 o
  -1  10   6     1746.27     1756.56     46.28 o
   0  10   6      242.54      183.24     37.06 o
   1  10   6      754.77      774.50     34.00 o
   2  10   6       26.68       18.10      9.92 o
   3  10   6      615.51      577.17     23.87 o
   4  10   6       24.17        8.03      9.04 o
   5  10   6       99.20      101.95     13.67 o
   6  10   6      176.58      171.32     16.88 o
   7  10   6       99.55      111.86     15.65 o
   8  10   6      242.52      260.00     30.70 o
   9  10   6       19.35       19.70     19.28 o
  10  10   6      101.91       32.24     31.53 o
 -12  11   6        0.37       -8.17     14.70 o
 -11  11   6      106.37      104.07     21.25 o
 -10  11   6      270.58      308.50     27.57 o
  -9  11   6      107.37      117.19     19.36 o
  -8  11   6      362.64      353.47     27.33 o
  -7  11   6       14.10        7.09     11.48 o
  -6  11   6     1429.11     1418.43     62.44 o
  -5  11   6       38.11       16.66     10.80 o
  -4  11   6     1024.59     1064.47     33.77 o
  -3  11   6        0.24        5.36      8.22 o
  -2  11   6        3.51        4.14      7.66 o
  -1  11   6        1.06       -2.33     13.57 o
   0  11   6      394.78      368.61     37.38 o
   1  11   6      420.70      170.35    193.79 o
   2  11   6      550.50      547.39     34.73 o
   3  11   6       75.21       47.02     14.33 o
   4  11   6        0.06       -8.09     11.51 o
   5  11   6      243.66      276.94     24.15 o
   6  11   6        0.04       -2.50     11.36 o
   7  11   6       82.47       76.02     17.79 o
   8  11   6       24.21       37.66     22.01 o
   9  11   6        0.55      -14.28     14.79 o
 -11  12   6      365.94      448.47     44.35 o
 -10  12   6       60.05       64.34     24.10 o
  -9  12   6      189.10      187.18     31.27 o
  -8  12   6      792.52      773.03     50.54 o
  -7  12   6        0.01       -1.66     16.39 o
  -6  12   6      518.94      516.87     41.32 o
  -5  12   6      215.60      185.65     27.74 o
  -4  12   6      121.23       96.46     22.67 o
  -3  12   6      156.47      180.19     30.82 o
  -2  12   6      131.99      111.69     22.80 o
  -1  12   6      746.76      752.54     44.82 o
   0  12   6       82.81       81.91     20.11 o
   1  12   6     1435.52     1204.58    162.61 o
   2  12   6       28.17       18.36     14.72 o
   3  12   6      487.64      515.51     31.64 o
   4  12   6        1.01        3.42     12.46 o
   5  12   6      764.46      854.31     39.77 o
   6  12   6        0.44       -3.57     12.64 o
   7  12   6        0.08       13.62     16.90 o
   8  12   6      134.42      157.77     30.81 o
 -10  13   6       52.59       46.06     24.30 o
  -9  13   6        1.17      -14.84     17.15 o
  -8  13   6       97.79      131.49     28.55 o
  -7  13   6       20.48       17.23     19.50 o
  -6  13   6     1124.83     1121.12     58.62 o
  -5  13   6       14.17       -6.49     16.19 o
  -4  13   6     1796.95     1641.00     67.64 o
  -3  13   6      112.61      105.96     24.55 o
  -2  13   6       10.64       -3.23     17.89 o
  -1  13   6      332.80      318.03     43.04 o
   0  13   6       45.39       47.92     19.15 o
   1  13   6       42.06       42.10     19.21 o
   2  13   6       60.15        9.54     25.68 o
   3  13   6       52.97       66.00     21.37 o
   4  13   6      185.84      241.78     24.95 o
   5  13   6      195.85      244.13     25.42 o
   6  13   6      144.90      150.36     28.83 o
   7  13   6      120.49      140.65     29.16 o
  -9  14   6        0.02       17.74     20.96 o
  -8  14   6      234.17      206.25     33.27 o
  -7  14   6        3.64        5.30     18.24 o
  -6  14   6      448.14      429.13     41.58 o
  -5  14   6      179.59      177.86     30.16 o
  -4  14   6       90.85      108.88     26.32 o
  -3  14   6        8.25       24.76     19.06 o
  -2  14   6        3.64       -4.03     16.16 o
  -1  14   6       82.49       78.22     23.00 o
   0  14   6        7.42        3.80     15.73 o
   1  14   6      462.12      427.81     69.97 o
   2  14   6        3.13       30.70     17.65 o
   3  14   6     1386.54     1521.24    101.68 o
   4  14   6        3.26        7.25     16.01 o
   5  14   6      408.12      429.31     32.57 o
   6  14   6      120.84      134.39     29.30 o
  -8  15   6        4.91        6.11     20.97 o
  -7  15   6       22.73       22.96     21.19 o
  -6  15   6      546.58      552.63     47.85 o
  -5  15   6        0.11       -4.02     17.15 o
  -4  15   6      522.53      585.56     47.34 o
  -3  15   6       12.00       -0.99     26.92 o
  -2  15   6      295.26      327.59     73.69 o
  -1  15   6        3.63        0.97     16.62 o
   0  15   6        3.57       -9.84     14.87 o
   1  15   6       20.05       26.47     18.45 o
   2  15   6       65.58      110.51     25.92 o
   3  15   6       27.51       22.13     18.95 o
   4  15   6      258.76      290.85     35.64 o
   5  15   6       42.80       59.16     34.36 o
  -7  16   6        8.44        9.51     21.67 o
  -6  16   6      285.44      298.44     39.94 o
  -5  16   6       13.27       -8.53     17.49 o
  -4  16   6       18.89       19.85     20.67 o
  -3  16   6        5.88       26.60     20.79 o
  -2  16   6       13.75        8.86     30.29 o
  -1  16   6       73.86       94.10     25.60 o
   0  16   6        3.49        4.28     17.76 o
   1  16   6        5.58       -2.63     17.01 o
   2  16   6      188.91      162.55     30.43 o
   3  16   6      254.82      258.05     35.21 o
  -4  17   6      154.92      194.15     35.33 o
  -3  17   6       79.65       81.45     26.52 o
  -2  17   6      131.75      160.32     37.73 o
  -1  17   6        7.36       22.03     20.12 o
   0  17   6       18.25      -10.97     16.69 o
  -1 -18   7        5.17       -0.02     18.13 o
   0 -18   7        8.44       -6.61     17.62 o
   1 -18   7        2.44       -5.31     17.78 o
   2 -18   7       34.96       22.35     22.21 o
   3 -18   7       26.95       28.71     22.28 o
  -4 -17   7      166.90      213.05     32.86 o
  -3 -17   7        2.42        8.48     17.34 o
  -2 -17   7        3.11        9.04     18.38 o
  -1 -17   7      237.86      242.40     34.50 o
   0 -17   7        3.20       13.51     19.50 o
   1 -17   7      344.62      346.11     40.14 o
   2 -17   7      211.34      231.31     35.36 o
   3 -17   7      167.57      216.46     48.54 o
   4 -17   7      138.66      124.00     43.58 o
   5 -17   7       16.37        8.86     29.40 o
   6 -17   7       12.88       52.79     37.20 o
  -6 -16   7        3.54       -6.73     26.92 o
  -5 -16   7      122.28       93.54     24.36 o
  -4 -16   7       26.97       12.43     17.69 o
  -3 -16   7       99.48       74.52     27.63 o
  -2 -16   7      204.76      197.37     30.59 o
  -1 -16   7       43.79       58.99     21.89 o
   0 -16   7       17.32       13.58     18.39 o
   1 -16   7      230.20      185.49     30.30 o
   2 -16   7        0.23        8.15     24.80 o
   3 -16   7       76.17       82.19     35.07 o
   4 -16   7      132.18       92.82     38.26 o
   5 -16   7       57.41       37.55     32.59 o
   6 -16   7      240.53      201.94     48.89 o
   7 -16   7       32.21       57.04     36.84 o
  -7 -15   7        4.07      -17.71     22.32 o
  -6 -15   7      699.17      715.63     75.81 o
  -5 -15   7        6.84        7.76     16.04 o
  -4 -15   7      469.65      540.23     42.55 o
  -3 -15   7       19.36        4.28     16.43 o
  -2 -15   7        2.87      -13.01     13.01 o
  -1 -15   7      114.86      144.90     27.18 o
   0 -15   7      230.54      207.19     29.70 o
   1 -15   7       60.15       39.32     28.70 o
   2 -15   7       19.46       44.28     31.53 o
   3 -15   7     1000.59      865.49     76.52 o
   4 -15   7      238.13      302.19     50.31 o
   5 -15   7        7.48       28.34     31.18 o
   6 -15   7        6.19       -1.06     25.51 o
   7 -15   7        1.57      -23.03     24.09 o
   8 -15   7      167.07      155.53     44.64 o
  -8 -14   7        2.27      -13.46     26.22 o
  -7 -14   7      351.47      363.13     58.10 o
  -6 -14   7      162.83      213.27     47.83 o
  -5 -14   7      511.50      536.55     40.00 o
  -4 -14   7       46.67       18.32     16.14 o
  -3 -14   7       86.99       72.12     20.82 o
  -2 -14   7      242.18      294.60     31.77 o
  -1 -14   7        7.22       -8.99     15.48 o
   0 -14   7       10.61       -9.70     15.26 o
   1 -14   7       26.54       40.74     28.34 o
   2 -14   7        0.51       17.71     24.09 o
   3 -14   7      104.06      105.57     35.07 o
   4 -14   7      218.56      234.53     46.06 o
   5 -14   7        3.47       -5.31     23.03 o
   6 -14   7      215.23      199.10     44.99 o
   7 -14   7      131.94      198.75     46.41 o
   8 -14   7        2.07       40.39     34.01 o
   9 -14   7      950.16     1014.28     89.63 o
  -9 -13   7        4.12       -1.06     25.51 o
  -8 -13   7       17.22       16.65     27.63 o
  -7 -13   7      147.71      137.10     42.16 o
  -6 -13   7      351.17      321.73     31.38 o
  -5 -13   7      148.58      164.07     24.85 o
  -4 -13   7      414.22      384.06     33.53 o
  -3 -13   7       21.86       20.58     15.71 o
  -2 -13   7      819.97      813.38     45.60 o
  -1 -13   7       39.11       18.83     16.47 o
   0 -13   7      536.27      564.02     31.18 o
   1 -13   7      299.61      302.56     35.96 o
   2 -13   7      483.61      485.01     30.72 o
   3 -13   7       21.54       14.66     13.94 o
   4 -13   7      212.90      241.00     25.66 o
   5 -13   7       85.26       88.50     20.17 o
   6 -13   7       57.93       63.13     19.73 o
   7 -13   7        4.70        1.67     16.49 o
   8 -13   7        0.06       -9.09     15.27 o
   9 -13   7        4.98      -16.26     16.26 o
  10 -13   7       30.81       39.79     23.06 o
 -10 -12   7       21.07       -3.19     25.51 o
  -9 -12   7       62.06      104.16     38.26 o
  -8 -12   7       68.61       36.67     17.37 o
  -7 -12   7      726.06      737.03     44.00 o
  -6 -12   7       48.80       39.46     12.36 o
  -5 -12   7      481.37      537.76     27.78 o
  -4 -12   7        3.96       10.64      9.71 o
  -3 -12   7        0.35        5.75      8.88 o
  -2 -12   7      156.16      152.98     16.25 o
  -1 -12   7        0.06        0.76     10.25 o
   0 -12   7        1.49       13.94     12.23 o
   1 -12   7      119.99      112.13     17.76 o
   2 -12   7      673.52      627.44     34.57 o
   3 -12   7      140.59      144.51     21.44 o
   4 -12   7       18.18       19.35     14.53 o
   5 -12   7       79.46       75.01     19.21 o
   6 -12   7       12.50       -0.11     15.05 o
   7 -12   7      239.69      333.74     33.35 o
   8 -12   7       26.56       32.01     19.75 o
   9 -12   7      609.42      235.14    358.88 o
  10 -12   7        1.60        0.74     18.54 o
  11 -12   7      376.16      467.05     45.03 o
 -11 -11   7       34.02       77.96     24.55 o
 -10 -11   7       14.54        2.65     11.79 o
  -9 -11   7        1.19        3.13     14.75 o
  -8 -11   7       10.01        0.89     13.53 o
  -7 -11   7       14.34       -4.82     12.60 o
  -6 -11   7      128.13      128.12     16.06 o
  -5 -11   7      362.46      364.48     22.91 o
  -4 -11   7      300.69      299.44     21.35 o
  -3 -11   7      689.54      659.62     28.59 o
  -2 -11   7     1648.03     1616.54     78.41 o
  -1 -11   7      400.69      389.93     27.58 o
   0 -11   7      874.65      846.49     62.71 o
   1 -11   7      164.06      177.02     23.38 o
   2 -11   7     1002.51     1027.05     42.02 o
   3 -11   7      335.65      356.79     29.45 o
   4 -11   7       48.90       44.77     16.82 o
   5 -11   7        5.78        9.77     14.20 o
   6 -11   7       63.90       55.02     18.29 o
   7 -11   7      513.08      511.95     38.08 o
   8 -11   7      167.73      125.71     37.38 o
   9 -11   7        6.77        6.45     20.90 o
  10 -11   7      106.04      109.85     26.80 o
  11 -11   7       33.41       38.90     22.76 o
 -11 -10   7      135.92      154.72     30.05 o
 -10 -10   7       14.39        6.47     15.74 o
  -9 -10   7      100.40       75.13     21.10 o
  -8 -10   7      105.68      112.40     42.69 o
  -7 -10   7       41.13       29.45     11.03 o
  -6 -10   7      507.84      512.44     26.11 o
  -5 -10   7      237.39      221.32     18.69 o
  -4 -10   7       30.28       34.79     11.24 o
  -3 -10   7      722.39      691.39     28.53 o
  -2 -10   7      652.46      681.33     27.91 o
  -1 -10   7      316.23      304.93     31.88 o
   0 -10   7       85.95       68.98     18.42 o
   1 -10   7      340.31      340.51     26.45 o
   2 -10   7      938.43      955.21     40.60 o
   3 -10   7      636.96      630.42     34.98 o
   4 -10   7      225.09      203.46     23.48 o
   5 -10   7      135.42      149.05     30.82 o
   6 -10   7      105.62       74.07     41.10 o
   7 -10   7      282.72      313.51     30.63 o
   8 -10   7       39.80       40.76     19.06 o
   9 -10   7      421.74      473.62     39.35 o
  10 -10   7        2.71        7.03     31.00 o
  11 -10   7     1241.22     1430.25     68.63 o
  12 -10   7       12.30       12.50     19.56 o
 -12  -9   7        7.58       11.55     18.13 o
 -11  -9   7       74.81       84.40     24.77 o
 -10  -9   7      185.17      171.66     28.73 o
  -9  -9   7        1.37       -8.37     11.98 o
  -8  -9   7        1.52        2.16     13.15 o
  -7  -9   7      164.64      100.36     40.14 o
  -6  -9   7       48.29       46.05     11.36 o
  -5  -9   7      472.35      490.82     24.39 o
  -4  -9   7       65.02       55.26     11.51 o
  -3  -9   7      361.42      349.37     20.59 o
  -2  -9   7       60.41       65.39     15.05 o
  -1  -9   7       62.24       64.26     14.83 o
   0  -9   7      218.46      232.94     21.58 o
   1  -9   7        6.09       23.82     13.25 o
   2  -9   7      738.77      751.04     36.11 o
   3  -9   7       95.98       91.92     17.75 o
   4  -9   7     1647.60     1616.23     66.25 o
   5  -9   7        0.76        2.00      9.25 o
   6  -9   7     1317.21     1298.26     64.12 o
   7  -9   7      700.31      679.91     40.50 o
   8  -9   7       80.94       79.36     21.04 o
   9  -9   7      143.12      106.92     23.66 o
  10  -9   7       82.58       71.53     23.55 o
  11  -9   7       49.23       46.46     21.74 o
  12  -9   7       20.59        5.63     19.49 o
 -12  -8   7       73.51       67.38     23.39 o
 -11  -8   7        1.60       16.71     17.37 o
 -10  -8   7       76.18       57.94     20.06 o
  -9  -8   7       19.24       28.21     16.17 o
  -8  -8   7      770.56      804.93     45.43 o
  -7  -8   7        6.59        8.70      8.43 o
  -6  -8   7       72.59       75.14     12.18 o
  -5  -8   7      175.38       65.91     50.52 o
  -4  -8   7      301.21      323.50     19.43 o
  -3  -8   7      291.65      230.60     17.09 o
  -2  -8   7        4.07        3.10     10.38 o
  -1  -8   7        1.53        6.18     10.72 o
   0  -8   7      816.63      757.10     33.01 o
   1  -8   7      287.53      285.78     24.05 o
   2  -8   7      272.49      233.88     21.74 o
   3  -8   7     1613.09     1062.06    408.12 o
   4  -8   7     1161.27     1080.63     42.76 o
   5  -8   7     1127.36     1085.85     44.65 o
   6  -8   7        7.92       14.41     15.98 o
   7  -8   7      321.27      320.13     29.81 o
   8  -8   7      989.76      916.62     91.05 o
   9  -8   7      284.41      296.93     31.96 o
  10  -8   7      136.21      141.77     33.66 o
  11  -8   7      473.02      512.32     43.59 o
  12  -8   7        0.00      -14.11     14.11 o
 -13  -7   7       18.68       25.41     20.14 o
 -12  -7   7      338.20      364.74     39.53 o
 -11  -7   7       20.20        4.87     15.27 o
 -10  -7   7      666.50      686.60     47.19 o
  -9  -7   7        6.31       35.21     22.14 o
  -8  -7   7      428.75      427.59     48.00 o
  -7  -7   7       53.41       78.97     11.85 o
  -6  -7   7      785.98      822.41     29.93 o
  -5  -7   7      396.23      365.21     19.72 o
  -4  -7   7     2666.63     2667.45     31.71 o
  -3  -7   7      228.06      118.34     80.66 o
  -2  -7   7     1949.63     1759.78    200.87 o
  -1  -7   7      987.47      993.82     36.46 o
   0  -7   7     1490.03     1623.71     66.49 o
   1  -7   7      150.46      115.48     64.30 o
   2  -7   7     2894.48     3078.62     88.92 o
   3  -7   7       15.23       17.36     12.27 o
   4  -7   7      817.55      814.48     36.92 o
   5  -7   7     1089.66     1031.19     42.82 o
   6  -7   7     1371.76     1361.84     50.03 o
   7  -7   7      156.23      169.43     23.79 o
   8  -7   7      958.07      946.75     63.24 o
   9  -7   7        1.12       -6.03     21.61 o
  10  -7   7       98.34      101.08     24.03 o
  11  -7   7      440.00      408.75     51.55 o
  12  -7   7        0.04       -9.79     18.07 o
  13  -7   7      132.60      160.63     31.60 o
 -13  -6   7       43.35       57.76     23.88 o
 -12  -6   7       93.23      107.42     27.47 o
 -11  -6   7      384.35      350.80     37.45 o
 -10  -6   7       32.56       16.68     16.25 o
  -9  -6   7      316.44      310.91     32.48 o
  -8  -6   7      453.15      469.87     35.69 o
  -7  -6   7       26.37       26.64     15.91 o
  -6  -6   7      214.31      217.68     14.76 o
  -5  -6   7        0.05       -1.08      6.35 o
  -4  -6   7       27.79       20.67      7.79 o
  -3  -6   7       20.84       38.69      6.97 o
  -2  -6   7       17.54       35.46     11.63 o
  -1  -6   7      694.62      790.04     31.82 o
   0  -6   7      499.44      457.99     16.43 o
   1  -6   7      650.65      760.42     22.03 o
   2  -6   7     1017.00      974.25     57.04 o
   3  -6   7      342.83      354.77     24.17 o
   4  -6   7      755.24      688.38     33.31 o
   5  -6   7      321.44      288.67     24.67 o
   6  -6   7       58.35       56.84     16.90 o
   7  -6   7      363.00      331.51     29.43 o
   8  -6   7       62.32       60.00     19.16 o
   9  -6   7       80.14       97.27     25.33 o
  10  -6   7      116.16      104.26     23.45 o
  11  -6   7      235.12      230.90     31.68 o
  12  -6   7       69.01       58.26     23.45 o
  13  -6   7       60.19       78.65     38.26 o
 -13  -5   7       29.85       26.40     19.30 o
 -12  -5   7      194.30      252.49     41.27 o
 -11  -5   7       53.78       68.40     23.91 o
 -10  -5   7      115.42      109.39     24.31 o
  -9  -5   7        0.00        0.70     22.85 o
  -8  -5   7      818.13      794.90     47.28 o
  -7  -5   7        9.20        6.17     12.52 o
  -6  -5   7     1531.10     1514.76     51.99 o
  -5  -5   7       93.96      137.04     10.49 o
  -4  -5   7     6238.05     6417.71    178.60 o
  -3  -5   7       10.12        4.29      6.66 o
  -2  -5   7     3428.80     3426.21     50.03 o
  -1  -5   7      219.98      239.94     19.90 o
   0  -5   7      292.61      334.64     15.13 o
   1  -5   7      256.69      227.50     13.97 o
   2  -5   7     1842.59     1751.40    116.38 o
   3  -5   7     3179.80     3133.18     77.23 o
   4  -5   7     3028.63     3060.95    170.94 o
   5  -5   7     1021.13      982.83     57.75 o
   6  -5   7      598.64      566.69     32.74 o
   7  -5   7      273.38      259.29     25.67 o
   8  -5   7       91.88      100.24     20.90 o
   9  -5   7      265.60      284.81     28.98 o
  10  -5   7      246.49      234.79     29.18 o
  11  -5   7      278.26      294.28     41.98 o
  12  -5   7      175.13      205.56     34.72 o
  13  -5   7       68.29       23.74     30.82 o
 -14  -4   7       46.82       65.02     25.07 o
 -13  -4   7       60.16       63.21     24.00 o
 -12  -4   7       72.02      103.41     26.30 o
 -11  -4   7      429.94      456.90     40.16 o
 -10  -4   7      388.31      395.97     35.59 o
  -9  -4   7        0.20        5.66     13.01 o
  -8  -4   7       16.12       25.57     15.82 o
  -7  -4   7     1252.48     1221.74     40.63 o
  -6  -4   7      544.99      557.30     41.10 o
  -5  -4   7       18.52       13.65     11.52 o
  -4  -4   7       28.31       39.36      7.59 o
  -3  -4   7      956.12     1035.25     25.83 o
  -2  -4   7      550.72      545.95     27.22 o
  -1  -4   7     1638.01     1711.68     44.08 o
   0  -4   7       32.07       28.34      7.43 o
   1  -4   7      544.26      458.10     24.71 o
   2  -4   7      166.89      137.90     14.43 o
   3  -4   7     1606.76     1810.22     54.91 o
   4  -4   7        0.20        0.82      9.43 o
   5  -4   7        6.93       14.88     11.52 o
   6  -4   7      118.71      123.76     33.12 o
   7  -4   7        0.42        5.94     13.39 o
   8  -4   7        9.77        2.85     16.83 o
   9  -4   7      201.95      214.05     26.13 o
  10  -4   7       51.69       46.41     19.79 o
  11  -4   7        3.15      -13.36     13.36 o
  12  -4   7      228.59      226.90     32.23 o
  13  -4   7        2.73      -10.98     20.90 o
 -14  -3   7        6.69        6.56     18.89 o
 -13  -3   7      223.02      223.02     34.44 o
 -12  -3   7       30.79       66.34     22.59 o
 -11  -3   7      366.29      353.67     35.84 o
 -10  -3   7      160.11      132.16     25.13 o
  -9  -3   7        0.10        4.75     14.11 o
  -8  -3   7      496.45      526.20     36.62 o
  -7  -3   7       11.78       13.04     13.00 o
  -6  -3   7        5.46       20.06     12.40 o
  -5  -3   7      113.17       86.79     15.66 o
  -4  -3   7     1606.24     1553.91     55.27 o
  -3  -3   7       65.93      112.62     15.01 o
  -2  -3   7     7752.08     7991.64    227.30 o
  -1  -3   7      395.01      404.28     23.93 o
   0  -3   7    12565.78    12769.78    244.82 o
   1  -3   7     2789.38     3101.21     88.46 o
   2  -3   7     2151.30     2455.80     76.29 o
   3  -3   7     2669.67     2707.79     94.42 o
   4  -3   7      422.19      354.67     21.69 o
   5  -3   7     1018.41     1063.68     51.55 o
   6  -3   7      374.82      332.94     25.22 o
   7  -3   7      782.77      760.64     36.76 o
   8  -3   7       54.35       42.83     16.74 o
   9  -3   7      143.16      113.44     21.27 o
  10  -3   7      157.98      183.22     43.75 o
  11  -3   7        5.97        2.64     15.78 o
  12  -3   7      454.95      483.23     62.71 o
  13  -3   7        3.44       36.49     30.47 o
 -14  -2   7        9.65        6.43     18.41 o
 -13  -2   7       93.91      142.53     29.56 o
 -12  -2   7       42.42       40.84     27.63 o
 -11  -2   7      448.97      415.91     37.57 o
 -10  -2   7       47.04       54.20     19.04 o
  -9  -2   7     1250.04     1154.99     52.93 o
  -8  -2   7      114.57      122.51     21.28 o
  -7  -2   7        7.36       -4.60     11.09 o
  -6  -2   7       18.26       34.81     13.39 o
  -5  -2   7        3.60       15.59     15.23 o
  -4  -2   7      789.58      709.89     31.56 o
  -3  -2   7        0.34       -1.63      3.93 o
  -2  -2   7      940.98     1038.86     40.87 o
  -1  -2   7      398.96      446.38     19.89 o
   0  -2   7     3844.88     4151.59     86.23 o
   1  -2   7      124.48      139.53      9.51 o
   2  -2   7     2572.92     2579.21     76.24 o
   3  -2   7     1552.49     1527.47     75.53 o
   4  -2   7       13.83        7.70      6.33 o
   5  -2   7        3.37       -1.79      9.43 o
   6  -2   7       11.97       19.94     12.00 o
   7  -2   7       12.21        4.37     15.59 o
   8  -2   7      132.52      140.06     20.88 o
   9  -2   7      464.47      444.06     32.84 o
  10  -2   7      483.43      499.15     54.91 o
  11  -2   7        5.57       -0.36     14.64 o
  12  -2   7       32.34       26.92     28.34 o
  13  -2   7       65.32       51.37     33.66 o
 -14  -1   7        1.86       -2.13     19.04 o
 -13  -1   7       57.88       48.26     23.74 o
 -12  -1   7        2.26       -5.06     14.75 o
 -11  -1   7      266.11      277.24     32.44 o
 -10  -1   7       24.87       38.36     17.99 o
  -9  -1   7       86.95       59.26     19.11 o
  -8  -1   7      335.11      310.75     29.15 o
  -7  -1   7      229.73      248.91     27.46 o
  -6  -1   7      685.01      659.20     34.07 o
  -5  -1   7        2.15        6.38      9.77 o
  -4  -1   7      522.20      564.39     28.56 o
  -3  -1   7     3261.15     3445.47     86.80 o
  -2  -1   7     8423.85     9264.16    409.89 o
  -1  -1   7      601.60      654.47     25.42 o
   0  -1   7    13194.47    14311.96    387.19 o
   1  -1   7     9388.99     9523.63    278.68 o
   2  -1   7      266.19      303.15     10.99 o
   3  -1   7      203.77      177.46      8.59 o
   4  -1   7      211.69      255.55     14.58 o
   5  -1   7      809.30      827.36     34.10 o
   6  -1   7       67.97      103.75     15.53 o
   7  -1   7      800.55      785.71     62.35 o
   8  -1   7      210.29      225.85     23.31 o
   9  -1   7      898.01      872.59     64.48 o
  10  -1   7       28.19       22.97     16.42 o
  11  -1   7        7.09       -2.31     26.39 o
  12  -1   7      494.76      525.03     63.77 o
  13  -1   7       29.74       10.27     27.28 o
 -14   0   7       10.60       11.74     18.52 o
 -13   0   7       79.87       57.78     23.37 o
 -12   0   7       35.18       30.39     19.30 o
 -11   0   7     1075.00     1061.11     56.26 o
 -10   0   7        7.71        2.06     14.15 o
  -9   0   7     3251.68     2916.56    108.94 o
  -8   0   7        3.40        0.36      7.60 o
  -7   0   7      166.51      163.86      8.44 o
  -6   0   7       73.17       68.73     15.40 o
  -5   0   7      393.08      409.34     28.70 o
  -4   0   7        2.10       -0.01      4.84 o
  -3   0   7      667.86      703.06     15.09 o
  -2   0   7     2316.32     2227.05     45.10 o
  -1   0   7     4921.07     5217.65     98.69 o
   0   0   7     5947.96     6650.58    209.65 o
   1   0   7     1279.61     1372.82     58.81 o
   2   0   7      768.32      791.42     31.54 o
   3   0   7      728.61      615.35     29.81 o
   4   0   7       99.78      147.22     13.07 o
   5   0   7      739.36      773.98     27.08 o
   6   0   7       24.30       23.10     11.53 o
   7   0   7     1046.84     1060.46     38.34 o
   8   0   7      405.19      345.10     27.49 o
   9   0   7       39.38       34.43     15.20 o
  10   0   7      146.46      155.87     23.57 o
  11   0   7      223.10      255.78     47.47 o
  12   0   7      177.40      176.43     45.35 o
  13   0   7      287.46      279.87     54.91 o
 -14   1   7      126.39      134.64     31.52 o
 -13   1   7       11.36       14.26     18.38 o
 -12   1   7      244.76      224.56     32.24 o
 -11   1   7      203.74      179.10     28.39 o
 -10   1   7      206.12      167.97     26.75 o
  -9   1   7      174.32      170.40     25.30 o
  -8   1   7      231.34      171.54     23.05 o
  -7   1   7       85.36       91.78     11.05 o
  -6   1   7      152.97      175.55     12.58 o
  -5   1   7      446.44      467.46     17.38 o
  -4   1   7     2493.19     2708.89     68.19 o
  -3   1   7      824.69      859.48     18.22 o
  -2   1   7     3632.81     3956.83    110.23 o
  -1   1   7      832.41      932.55     26.28 o
   0   1   7     2168.28     2362.92     62.06 o
   1   1   7      421.36      404.40     18.86 o
   2   1   7      801.55      730.83     25.09 o
   3   1   7     2061.68     1954.54     50.69 o
   4   1   7        4.00       11.69      4.20 o
   5   1   7       65.66       67.73      8.00 o
   6   1   7      113.34      104.62     14.53 o
   7   1   7      255.89      241.40     22.36 o
   8   1   7       54.54       61.10     15.82 o
   9   1   7      104.52      117.75     19.81 o
  10   1   7      391.47      386.57     37.02 o
  11   1   7       40.69       58.81     31.88 o
  12   1   7       35.68       20.90     27.28 o
  13   1   7        0.08      -17.36     26.22 o
 -14   2   7        9.98        5.92     18.72 o
 -13   2   7      348.11      340.75     39.58 o
 -12   2   7       45.55       52.22     21.45 o
 -11   2   7      279.68      304.74     33.81 o
 -10   2   7        0.20       -8.81     13.49 o
  -9   2   7      933.12      896.34     47.89 o
  -8   2   7       44.31       48.56     17.01 o
  -7   2   7     1227.50     1249.36     32.24 o
  -6   2   7      101.73       97.67     11.50 o
  -5   2   7     4434.04     4551.39    100.55 o
  -4   2   7      451.60      405.09     17.85 o
  -3   2   7     2995.09     3028.13    119.11 o
  -2   2   7     1033.43     1198.92     26.78 o
  -1   2   7     7924.92     8369.70    217.45 o
   0   2   7      410.01      372.83     11.28 o
   1   2   7     1719.24     1831.62     30.12 o
   2   2   7     1291.90     1392.65     34.32 o
   3   2   7       40.87       54.41     10.79 o
   4   2   7       91.10      103.80      7.72 o
   5   2   7      784.43      800.08     19.10 o
   6   2   7      820.11      876.11     57.92 o
   7   2   7     1236.40     1314.89     49.42 o
   8   2   7      358.95      339.37     69.26 o
   9   2   7      154.62      183.59     28.87 o
  10   2   7       56.35       25.51     26.22 o
  11   2   7      244.59      224.61     46.06 o
  12   2   7       64.72       59.87     31.88 o
  13   2   7       46.71       59.16     37.20 o
 -14   3   7        0.55       -4.00     17.85 o
 -13   3   7      148.38      161.78     31.99 o
 -12   3   7      477.57      438.89     41.00 o
 -11   3   7      126.75      140.53     34.36 o
 -10   3   7     2052.44     2059.58     80.42 o
  -9   3   7      194.02      189.91     26.08 o
  -8   3   7       47.38       42.23     16.84 o
  -7   3   7        0.10        8.54      9.16 o
  -6   3   7       22.31       16.72      9.25 o
  -5   3   7      235.50      219.48     15.51 o
  -4   3   7      536.81      589.66     28.44 o
  -3   3   7        6.02       12.35      7.30 o
  -2   3   7      217.93      269.77     15.60 o
  -1   3   7     1386.18     1516.63     34.65 o
   0   3   7     1173.11     1283.16     24.80 o
   1   3   7      440.81      412.52     11.40 o
   2   3   7     3683.00     3934.80     96.42 o
   3   3   7      151.81      132.48      7.78 o
   4   3   7       87.55       88.18      7.35 o
   5   3   7     3096.64     3320.07     88.52 o
   6   3   7      864.23      864.87     50.29 o
   7   3   7        1.42       -7.62      9.61 o
   8   3   7        0.54      -10.19     10.19 o
   9   3   7      169.23      183.74     22.64 o
  10   3   7       16.75       11.34     24.44 o
  11   3   7        0.10       18.42     24.44 o
  12   3   7        1.23       17.01     27.63 o
 -14   4   7      198.86      181.55     44.28 o
 -13   4   7      107.57      114.47     41.80 o
 -12   4   7       59.66       60.42     22.90 o
 -11   4   7      580.08      636.11     45.43 o
 -10   4   7        3.31       10.59     15.37 o
  -9   4   7      492.75      493.41     38.26 o
  -8   4   7      362.56      375.89     23.23 o
  -7   4   7      953.81      925.16     32.11 o
  -6   4   7        0.42        7.26      8.93 o
  -5   4   7     1430.11     1474.40     38.68 o
  -4   4   7     1369.79     1344.95     32.82 o
  -3   4   7     3274.73     3495.31     49.42 o
  -2   4   7      110.92       82.50     10.89 o
  -1   4   7       20.31       37.71      8.73 o
   0   4   7       26.45       18.64      6.03 o
   1   4   7      897.38      897.70     26.36 o
   2   4   7      650.50      726.40     16.00 o
   3   4   7     1070.15     1166.17     28.83 o
   4   4   7      271.89      304.86     13.02 o
   5   4   7       83.25      110.23     11.80 o
   6   4   7      618.26      607.66     25.34 o
   7   4   7      374.88      400.51     23.75 o
   8   4   7      343.56      313.36     22.78 o
   9   4   7      143.08      115.38     24.65 o
  10   4   7      305.45      313.53     49.95 o
  11   4   7       46.99       17.71     27.28 o
  12   4   7        3.31        7.09     25.51 o
 -14   5   7       16.65       37.99     22.92 o
 -13   5   7        2.16        5.86     27.99 o
 -12   5   7       48.13       54.62     21.94 o
 -11   5   7      122.83      124.76     26.07 o
 -10   5   7      591.96      690.12     44.94 o
  -9   5   7     1413.95     1339.74     57.13 o
  -8   5   7      397.72      397.26     25.04 o
  -7   5   7     1136.78     1147.02     36.50 o
  -6   5   7     2088.85     2002.61     44.63 o
  -5   5   7      381.50      359.54     21.28 o
  -4   5   7        8.42       -1.58      8.06 o
  -3   5   7       71.37       60.21     10.81 o
  -2   5   7       85.97       63.47     10.33 o
  -1   5   7     1008.95      997.38     27.48 o
   0   5   7     1184.95     1334.46     28.07 o
   1   5   7      732.51      687.02     20.48 o
   2   5   7     1843.30     1958.56     37.14 o
   3   5   7     1534.53     1549.51     43.74 o
   4   5   7     2404.65     2418.84     46.28 o
   5   5   7       49.59       48.27     10.18 o
   6   5   7      818.58      816.26     30.48 o
   7   5   7      347.02      356.54     23.18 o
   8   5   7      823.90      836.41     34.37 o
   9   5   7       20.20       24.52     17.90 o
  10   5   7       25.36        1.47     16.49 o
  11   5   7       12.43       -1.96     17.36 o
  12   5   7       45.45       57.40     24.52 o
 -14   6   7        3.16        5.60     20.02 o
 -13   6   7       11.94        6.38     17.83 o
 -12   6   7      151.97      166.52     30.29 o
 -11   6   7       60.12       56.61     21.28 o
 -10   6   7        0.68       -4.33     13.37 o
  -9   6   7     1120.70     1116.70     39.77 o
  -8   6   7      286.15      273.59     23.57 o
  -7   6   7     2042.36     1965.49     48.06 o
  -6   6   7      228.04      241.54     19.92 o
  -5   6   7      317.86      289.41     20.40 o
  -4   6   7      114.54      106.97     13.87 o
  -3   6   7     1384.98     1482.15     35.69 o
  -2   6   7     2131.83     1999.88    113.56 o
  -1   6   7     2687.70     2925.12     43.98 o
   0   6   7       11.87       15.64      7.60 o
   1   6   7      471.96      470.90     18.84 o
   2   6   7      286.17      301.21     16.22 o
   3   6   7      561.20      538.37     21.17 o
   4   6   7      254.00      232.12     15.88 o
   5   6   7      206.87      205.20     15.82 o
   6   6   7      126.36      115.04     13.43 o
   7   6   7       41.62       50.62     11.75 o
   8   6   7      389.55      419.86     26.82 o
   9   6   7      201.26      190.80     28.44 o
  10   6   7      151.38      163.82     29.16 o
  11   6   7       18.64       20.55     19.29 o
 -13   7   7      191.36      183.70     33.19 o
 -12   7   7        0.59        0.93     16.97 o
 -11   7   7      132.43      147.26     27.59 o
 -10   7   7        6.21       -7.35     10.70 o
  -9   7   7       12.79       15.02     12.05 o
  -8   7   7      475.16      481.68     28.19 o
  -7   7   7       89.37       93.04     16.38 o
  -6   7   7      281.36      257.74     20.75 o
  -5   7   7     1718.03     1658.15     41.77 o
  -4   7   7      521.32      517.16     25.16 o
  -3   7   7      936.36      937.99     30.40 o
  -2   7   7      207.86       98.74     69.83 o
  -1   7   7      736.69      712.94     21.87 o
   0   7   7      155.48      156.52     11.29 o
   1   7   7      186.57      173.82     13.56 o
   2   7   7       49.50       37.76      9.53 o
   3   7   7      194.10      193.92     14.77 o
   4   7   7      421.35      437.22     20.89 o
   5   7   7        8.79        0.25      8.53 o
   6   7   7     1593.19     1615.69     59.33 o
   7   7   7       56.76       53.93     11.77 o
   8   7   7      958.96      981.96     43.19 o
   9   7   7       24.80       12.59     17.53 o
  10   7   7      309.24      307.15     36.18 o
  11   7   7       86.58      106.30     27.30 o
 -13   8   7       37.20       56.23     25.16 o
 -12   8   7       88.38      111.48     27.78 o
 -11   8   7      557.75      575.92     34.89 o
 -10   8   7       11.50       -6.99     11.60 o
  -9   8   7      189.06      209.29     21.56 o
  -8   8   7      360.15      382.30     27.82 o
  -7   8   7      312.50      338.79     24.37 o
  -6   8   7        3.42       -8.53     10.92 o
  -5   8   7     1055.40     1028.55     38.05 o
  -4   8   7      799.61      767.08     29.85 o
  -3   8   7     2811.97     2787.98     63.41 o
  -2   8   7        1.70       -4.18      7.11 o
  -1   8   7        4.86       -4.94      7.25 o
   0   8   7       79.41       72.39     10.10 o
   1   8   7      270.52      290.94     17.90 o
   2   8   7      320.03      308.64     17.98 o
   3   8   7      145.02      173.25     14.92 o
   4   8   7      353.48      343.45     19.73 o
   5   8   7      184.15      199.40     16.28 o
   6   8   7       85.61       69.58     12.57 o
   7   8   7        1.04       -8.20      8.20 o
   8   8   7        9.80        2.01     14.17 o
   9   8   7        0.00       -6.37     16.12 o
  10   8   7      110.44       70.98     23.82 o
 -13   9   7        1.32      -15.34     16.06 o
 -12   9   7        0.00       -2.28     18.04 o
 -11   9   7      215.02      227.44     25.34 o
 -10   9   7      374.27      384.28     31.29 o
  -9   9   7       31.30       21.03     17.90 o
  -8   9   7      162.06      191.54     32.79 o
  -7   9   7      101.80      109.26     16.59 o
  -6   9   7       71.48       89.54     15.63 o
  -5   9   7      587.98      553.75     27.61 o
  -4   9   7        0.48        8.47     13.44 o
  -3   9   7     1178.54     1142.49     34.77 o
  -2   9   7       62.90       45.99      9.74 o
  -1   9   7      249.82      197.60     20.89 o
   0   9   7     1141.98     1124.44     33.28 o
   1   9   7      360.80      354.65     19.61 o
   2   9   7      551.98      553.32     23.28 o
   3   9   7        7.36       -5.72      8.21 o
   4   9   7      437.15      475.50     22.99 o
   5   9   7      100.82      106.67     14.09 o
   6   9   7      638.80      658.41     32.42 o
   7   9   7        9.32       -9.21     11.30 o
   8   9   7      633.06      638.77     36.78 o
   9   9   7       47.15       37.42     16.77 o
  10   9   7      127.40      119.15     27.84 o
 -12  10   7      147.96      163.08     30.92 o
 -11  10   7       21.14       40.00     16.40 o
 -10  10   7        1.21       -9.79     11.76 o
  -9  10   7     1996.24     2032.17     58.39 o
  -8  10   7      131.87      110.44     18.25 o
  -7  10   7      883.15      889.67     37.21 o
  -6  10   7       19.37       11.39     11.18 o
  -5  10   7      195.61      206.83     19.43 o
  -4  10   7       26.81       14.34     10.60 o
  -3  10   7      154.10      160.75     22.69 o
  -2  10   7       13.89        8.78     10.01 o
  -1  10   7     1183.06     1211.24     66.78 o
   0  10   7      499.40      487.63     24.22 o
   1  10   7      725.05      704.10     28.14 o
   2  10   7      773.61      747.28     26.58 o
   3  10   7       60.38       68.05     12.29 o
   4  10   7       27.10       29.94     10.64 o
   5  10   7        1.39        0.67      9.20 o
   6  10   7        1.26        1.44      9.62 o
   7  10   7      343.81      356.41     28.15 o
   8  10   7       34.76       78.73     24.79 o
   9  10   7        7.87      -15.02     15.02 o
 -12  11   7        0.64        6.38     18.48 o
 -11  11   7       17.07       18.38     16.09 o
 -10  11   7       25.02        9.96     14.22 o
  -9  11   7      139.44      133.50     28.80 o
  -8  11   7        0.15        0.16     11.34 o
  -7  11   7        2.76        0.80     11.34 o
  -6  11   7        0.95       -3.72     10.00 o
  -5  11   7        1.52       -0.29     10.34 o
  -4  11   7      313.03      296.48     22.95 o
  -3  11   7      515.92      546.45     29.93 o
  -2  11   7      354.23      305.18     29.93 o
  -1  11   7       57.46       40.06     17.75 o
   0  11   7      684.76      520.10    104.16 o
   1  11   7      191.27      189.43     24.65 o
   2  11   7      455.45      426.94     28.25 o
   3  11   7        7.15       -0.75     11.14 o
   4  11   7      260.78      267.78     41.74 o
   5  11   7        7.57       15.67     12.51 o
   6  11   7      385.77      340.42     36.45 o
   7  11   7      140.31      106.57     28.70 o
   8  11   7      179.04      175.19     31.31 o
 -11  12   7      140.68      134.45     35.96 o
 -10  12   7       50.93       60.22     25.16 o
  -9  12   7      462.39      538.49     60.23 o
  -8  12   7       69.67       59.31     23.39 o
  -7  12   7      274.76      314.92     35.31 o
  -6  12   7        1.53       21.16     17.30 o
  -5  12   7      106.71      106.50     24.20 o
  -4  12   7        9.61        6.67     15.48 o
  -3  12   7      248.00      263.19     30.65 o
  -2  12   7      136.63      144.84     25.06 o
  -1  12   7       76.72       63.37     19.77 o
   0  12   7       16.97        6.83     11.34 o
   1  12   7       73.78       52.39     19.32 o
   2  12   7       61.43       68.24     21.61 o
   3  12   7      119.25      120.95     19.02 o
   4  12   7      376.15      400.10     29.29 o
   5  12   7       39.73       24.17     14.55 o
   6  12   7       42.79       35.27     21.17 o
   7  12   7      104.14      103.42     27.55 o
   8  12   7       97.86      118.25     28.76 o
 -10  13   7       24.69       49.99     25.25 o
  -9  13   7        1.20      -17.34     17.34 o
  -8  13   7        0.06        5.59     18.96 o
  -7  13   7        0.02       -4.68     18.20 o
  -6  13   7       36.39       31.04     20.90 o
  -5  13   7      408.92      425.82     39.68 o
  -4  13   7       13.90        7.11     23.38 o
  -3  13   7       63.72       54.57     21.42 o
  -2  13   7      108.77       98.67     23.79 o
  -1  13   7      228.33      242.91     40.92 o
   0  13   7       24.16       15.54     16.76 o
   1  13   7      129.73      100.90     29.76 o
   2  13   7      418.97      411.91     36.81 o
   3  13   7        1.57        8.80     19.13 o
   4  13   7      283.60      340.34     28.49 o
   5  13   7        5.76       -6.84     18.07 o
   6  13   7       21.18       13.28     18.96 o
   7  13   7       69.86      103.23     39.15 o
  -9  14   7      245.19      287.40     39.63 o
  -8  14   7       99.38       99.32     27.98 o
  -7  14   7      146.39      181.35     34.19 o
  -6  14   7       26.07        7.98     19.37 o
  -5  14   7      976.06      976.41     57.74 o
  -4  14   7      461.96      453.70     40.58 o
  -3  14   7        0.11       -4.06     16.53 o
  -2  14   7      176.65      194.33     29.87 o
  -1  14   7      157.23      164.82     28.29 o
   0  14   7      346.76      362.50     36.43 o
   1  14   7      255.72       69.78    110.71 o
   2  14   7      182.58      210.81     30.23 o
   3  14   7        0.10       13.84     23.56 o
   4  14   7      169.14      219.65     42.34 o
   5  14   7        0.41       -6.46     17.30 o
  -8  15   7       13.74       -1.60     24.27 o
  -7  15   7       35.90       45.90     24.68 o
  -6  15   7       23.99       15.43     20.16 o
  -5  15   7        1.80        4.24     18.51 o
  -4  15   7        1.07        7.50     17.65 o
  -3  15   7       31.37       22.26     25.86 o
  -2  15   7       11.88       20.93     19.36 o
  -1  15   7       20.94       16.03     18.60 o
   0  15   7       62.35       96.97     35.43 o
   1  15   7        3.24       19.38     16.40 o
   2  15   7        2.00       14.48     16.08 o
   3  15   7        0.63      -12.45     14.97 o
   4  15   7       21.93       14.53     28.34 o
  -6  16   7       48.80       74.28     27.14 o
  -5  16   7      145.38      146.75     32.52 o
  -4  16   7        1.00      -12.16     15.62 o
  -3  16   7      427.50      490.89     46.22 o
  -2  16   7      325.76      300.38     37.32 o
  -1  16   7       78.49       85.46     26.04 o
   0  16   7      538.92      576.59     47.50 o
   1  16   7       30.74       48.78     22.03 o
   2  16   7       79.18       28.04     26.75 o
   0 -18   8        0.51       17.79     20.32 o
   1 -18   8      316.47      397.35     43.80 o
   2 -18   8       49.97       69.83     26.72 o
  -4 -17   8        7.84       42.51     32.24 o
  -3 -17   8       39.16       40.80     21.79 o
  -2 -17   8        0.86       13.55     19.07 o
  -1 -17   8        5.44        7.20     18.49 o
   0 -17   8        0.08      -13.93     16.78 o
   1 -17   8        2.55       26.84     20.29 o
   2 -17   8        2.66        2.13     25.51 o
   3 -17   8       77.04      140.29     45.35 o
   4 -17   8       40.81       12.05     29.40 o
   5 -17   8      168.86      206.54     51.37 o
  -5 -16   8      153.15      166.15     47.47 o
  -4 -16   8       13.30       15.26     18.04 o
  -3 -16   8       10.14        3.07     26.92 o
  -2 -16   8        0.19        1.72     15.99 o
  -1 -16   8      497.84      457.80     41.71 o
   0 -16   8      103.15      112.85     27.02 o
   1 -16   8      154.41      195.20     46.76 o
   2 -16   8       49.65       70.50     35.07 o
   3 -16   8       10.98       16.30     29.76 o
   4 -16   8       52.11       52.08     32.24 o
   5 -16   8       29.40       23.38     29.76 o
   6 -16   8       40.09       77.59     36.84 o
   7 -16   8        5.53       51.02     35.43 o
  -7 -15   8       65.78      102.38     41.10 o
  -6 -15   8       39.37       46.06     34.72 o
  -5 -15   8       79.56       42.87     33.30 o
  -4 -15   8        2.43       -7.25     14.38 o
  -3 -15   8        0.54       -8.48     13.64 o
  -2 -15   8        6.99       27.07     16.94 o
  -1 -15   8       55.13       30.24     19.53 o
   0 -15   8      316.77      369.69     37.73 o
   1 -15   8        2.33      -20.90     20.90 o
   2 -15   8       77.95       76.88     34.01 o
   3 -15   8       26.07       16.30     24.80 o
   4 -15   8       34.31       40.39     28.70 o
   5 -15   8       46.95       55.62     34.01 o
   6 -15   8      213.72      304.67     52.08 o
   7 -15   8      214.15      314.59     54.91 o
   8 -15   8       74.30       91.40     40.03 o
  -8 -14   8        1.79       59.16     35.43 o
  -7 -14   8       16.48       32.59     32.24 o
  -6 -14   8        0.57       -5.67     25.51 o
  -5 -14   8      339.15      313.48     39.68 o
  -4 -14   8        9.61       25.20     17.41 o
  -3 -14   8      407.06      372.02     59.87 o
  -2 -14   8        0.07       -7.15     14.72 o
  -1 -14   8      318.01      343.70     34.08 o
   0 -14   8       85.09      110.18     35.07 o
   1 -14   8      378.10      353.56     50.66 o
   2 -14   8        2.10       23.38     24.80 o
   3 -14   8       14.40        1.06     23.74 o
   4 -14   8      134.93      171.11     40.03 o
   5 -14   8       87.89       96.72     36.49 o
   6 -14   8       26.70       60.23     33.66 o
   7 -14   8       86.43       92.11     37.20 o
   8 -14   8        2.66       -9.21     26.92 o
   9 -14   8       37.24       53.85     36.14 o
  -9 -13   8      388.25      388.28     63.06 o
  -8 -13   8        4.32        8.50     29.05 o
  -7 -13   8      282.58      291.21     52.08 o
  -6 -13   8      246.97      243.03     48.18 o
  -5 -13   8      144.68      132.15     22.88 o
  -4 -13   8        2.07        2.52     13.29 o
  -3 -13   8      468.66      487.94     57.39 o
  -2 -13   8      281.53      298.68     32.07 o
  -1 -13   8      100.84       95.49     14.68 o
   0 -13   8      350.03      361.47     27.46 o
   1 -13   8      364.44      341.31     27.72 o
   2 -13   8      354.91      408.48     30.08 o
   3 -13   8      157.55      165.39     23.46 o
   4 -13   8       31.97       41.23     17.34 o
   5 -13   8      124.48      120.95     22.63 o
   6 -13   8        6.85       26.32     17.60 o
   7 -13   8      243.64      277.60     31.87 o
   8 -13   8      579.73      642.17     46.20 o
   9 -13   8       18.05       12.24     18.71 o
  10 -13   8       70.72       29.56     86.80 o
 -10 -12   8       28.90        4.25     28.34 o
  -9 -12   8       59.59       53.38     20.05 o
  -8 -12   8        7.33       10.34     14.75 o
  -7 -12   8      299.64      306.20     31.92 o
  -6 -12   8       17.13       13.90     14.81 o
  -5 -12   8      264.72      254.95     29.78 o
  -4 -12   8       91.13       94.72     15.03 o
  -3 -12   8      298.13      269.23     20.81 o
  -2 -12   8      126.95      103.04     14.97 o
  -1 -12   8     1624.81     1637.35     52.20 o
   0 -12   8      118.22      123.60     19.30 o
   1 -12   8     2828.35     2711.25     66.58 o
   2 -12   8      259.65      283.23     26.81 o
   3 -12   8      335.98      293.13     28.09 o
   4 -12   8        1.46       -2.42     12.42 o
   5 -12   8       94.87       93.53     20.68 o
   6 -12   8       31.37       24.67     17.63 o
   7 -12   8       82.72       81.81     22.34 o
   8 -12   8       23.07       22.44     17.89 o
   9 -12   8       26.43       15.75     18.55 o
  10 -12   8        3.27       -9.26     17.85 o
 -10 -11   8       57.41       27.14     17.71 o
  -9 -11   8      369.00      393.18     36.94 o
  -8 -11   8       67.55       55.28     19.49 o
  -7 -11   8      117.71      122.03     23.06 o
  -6 -11   8        4.21        9.42      9.59 o
  -5 -11   8       71.57       76.19     14.78 o
  -4 -11   8      979.42     1005.20     35.13 o
  -3 -11   8       73.94       76.67     13.78 o
  -2 -11   8      320.15      330.54     22.29 o
  -1 -11   8      773.72      752.04     37.75 o
   0 -11   8     1495.10     1385.82     48.59 o
   1 -11   8      328.19      290.58     27.23 o
   2 -11   8      408.47      436.00     31.49 o
   3 -11   8       28.95       12.93     14.35 o
   4 -11   8      516.25      455.12     43.93 o
   5 -11   8      121.84      134.70     21.87 o
   6 -11   8      280.63      251.39     28.64 o
   7 -11   8        4.58       -8.39      8.57 o
   8 -11   8       23.55       27.11     18.81 o
   9 -11   8       70.95       92.76     35.96 o
  10 -11   8      350.85      336.00     37.70 o
  11 -11   8       11.25        0.60     18.38 o
 -11 -10   8       14.17       17.87     15.96 o
 -10 -10   8      195.77      174.39     32.95 o
  -9 -10   8      132.82      140.60     26.01 o
  -8 -10   8     1075.41     1002.59     79.71 o
  -7 -10   8      307.24      284.18     30.06 o
  -6 -10   8        0.08       -4.50      8.02 o
  -5 -10   8      370.99      346.20     22.41 o
  -4 -10   8      325.17      313.24     21.47 o
  -3 -10   8     1424.53     1394.80     39.58 o
  -2 -10   8      181.14      166.53     21.01 o
  -1 -10   8     1636.55     1585.81     51.07 o
   0 -10   8      401.37      386.73     29.30 o
   1 -10   8     1905.03     1891.65     70.44 o
   2 -10   8       36.38       23.04     15.26 o
   3 -10   8     2141.21     2030.35     64.30 o
   4 -10   8        3.86        8.16     14.61 o
   5 -10   8      421.97      322.73     53.50 o
   6 -10   8      235.51      247.15     27.14 o
   7 -10   8      102.16       93.09     21.89 o
   8 -10   8       60.23       58.12     20.67 o
   9 -10   8        4.47        8.20     17.40 o
  10 -10   8       10.73       39.56     21.64 o
  11 -10   8        0.01       -5.45     16.71 o
 -12  -9   8       44.94       87.02     26.89 o
 -11  -9   8       41.17       61.35     23.41 o
 -10  -9   8       53.84       65.87     21.64 o
  -9  -9   8       37.56       48.81     19.32 o
  -8  -9   8       63.40       49.36     18.74 o
  -7  -9   8      310.77      321.29     30.82 o
  -6  -9   8      320.40      218.16    117.00 o
  -5  -9   8      196.94      191.87     17.00 o
  -4  -9   8       53.64       56.58     12.17 o
  -3  -9   8       91.33      103.74     14.21 o
  -2  -9   8       41.24       31.25     18.60 o
  -1  -9   8       45.88       57.51     15.54 o
   0  -9   8      401.48      343.21     27.40 o
   1  -9   8      555.78      563.68     20.79 o
   2  -9   8     1556.96     1440.03     48.36 o
   3  -9   8        0.07      -12.56     12.56 o
   4  -9   8      825.68      353.26    370.21 o
   5  -9   8       66.70       62.25     18.90 o
   6  -9   8       46.52       48.76     18.03 o
   7  -9   8      235.50      252.38     28.17 o
   8  -9   8      665.04      696.77     43.59 o
   9  -9   8      325.93      349.44     34.82 o
  10  -9   8      277.25      325.80     35.32 o
  11  -9   8        7.18       20.70     19.38 o
  12  -9   8       61.46       65.19     26.00 o
 -12  -8   8       42.10       41.36     22.22 o
 -11  -8   8       79.36       91.14     24.94 o
 -10  -8   8      345.76      355.67     30.60 o
  -9  -8   8       16.20       23.97     17.63 o
  -8  -8   8      775.20      787.04     47.12 o
  -7  -8   8     1200.13     1230.87     53.83 o
  -6  -8   8      594.84      596.58     24.95 o
  -5  -8   8      277.07      257.56     18.06 o
  -4  -8   8      936.43      904.16     35.31 o
  -3  -8   8      318.64      239.50     29.72 o
  -2  -8   8      378.61      355.87     26.63 o
  -1  -8   8      727.99      693.71     33.83 o
   0  -8   8       59.81       70.31      8.58 o
   1  -8   8     4377.10     4189.78    194.52 o
   2  -8   8      293.20       94.20    157.83 o
   3  -8   8      381.40      346.88     28.14 o
   4  -8   8      133.27      132.34     21.16 o
   5  -8   8     1019.49      884.88     61.64 o
   6  -8   8      249.87      235.41     27.17 o
   7  -8   8      159.64      152.35     23.23 o
   8  -8   8     1341.60     1435.69     57.73 o
   9  -8   8       79.30       96.82     42.16 o
  10  -8   8      272.67      279.60     60.76 o
  11  -8   8        2.48       -4.04     17.18 o
  12  -8   8      293.79      297.27     36.65 o
 -12  -7   8        7.89        8.37     18.15 o
 -11  -7   8      126.82      127.33     44.82 o
 -10  -7   8       11.55       -1.59     16.28 o
  -9  -7   8       62.37       56.59     25.33 o
  -8  -7   8      517.70      499.65     37.67 o
  -7  -7   8       88.39       78.73     25.68 o
  -6  -7   8       36.72       40.80     10.12 o
  -5  -7   8      484.54      517.45     22.22 o
  -4  -7   8      100.27      104.00      8.88 o
  -3  -7   8        7.87       -3.09     10.81 o
  -2  -7   8      958.99      947.65     38.38 o
  -1  -7   8      761.69      712.06     62.53 o
   0  -7   8      412.17      468.78     25.32 o
   1  -7   8      364.31      382.29     18.12 o
   2  -7   8      315.86      342.20     25.30 o
   3  -7   8      174.86      165.02     20.27 o
   4  -7   8      282.14      261.30     31.35 o
   5  -7   8       44.10       46.36     17.18 o
   6  -7   8      960.05      997.21     44.71 o
   7  -7   8        3.89      -10.28     13.86 o
   8  -7   8        1.39      -13.11     13.11 o
   9  -7   8      418.69      448.09     62.35 o
  10  -7   8      255.06      268.30     32.05 o
  11  -7   8        2.93        8.82     18.03 o
  12  -7   8       60.73       53.50     33.66 o
 -13  -6   8       35.49       46.81     23.45 o
 -12  -6   8       20.48       18.31     17.75 o
 -11  -6   8       78.63      107.80     26.38 o
 -10  -6   8      726.48      738.40     47.89 o
  -9  -6   8       12.60       19.81     16.08 o
  -8  -6   8      804.33      775.12     43.93 o
  -7  -6   8       32.49       27.27     16.17 o
  -6  -6   8     1532.98     1538.87     38.01 o
  -5  -6   8     1197.64     1202.69     27.68 o
  -4  -6   8      430.72      424.34     15.44 o
  -3  -6   8     2109.00     2276.95     62.64 o
  -2  -6   8       37.45       34.54     19.66 o
  -1  -6   8        5.65        4.39      9.98 o
   0  -6   8       21.83       32.86      8.42 o
   1  -6   8     8134.56     8301.70    154.89 o
   2  -6   8      278.84      243.51     21.29 o
   3  -6   8     4080.08     3929.50     70.38 o
   4  -6   8     1211.99     1227.86     42.70 o
   5  -6   8      703.54      681.91     35.39 o
   6  -6   8       34.31       48.63     16.65 o
   7  -6   8        6.95       -2.83     13.70 o
   8  -6   8      445.18      488.95     35.69 o
   9  -6   8      248.13      300.00     30.82 o
  10  -6   8      716.16      746.76     46.31 o
  11  -6   8       68.93       56.39     33.66 o
  12  -6   8      144.22      161.55     44.99 o
 -13  -5   8      102.20      111.07     28.58 o
 -12  -5   8        0.01       10.38     17.40 o
 -11  -5   8        2.73       -3.00     14.83 o
 -10  -5   8       52.94       34.55     18.11 o
  -9  -5   8      235.75      219.86     28.40 o
  -8  -5   8      439.00      423.21     34.78 o
  -7  -5   8      242.41      253.24     27.05 o
  -6  -5   8      664.67      655.26     37.01 o
  -5  -5   8     1003.00     1019.74     42.39 o
  -4  -5   8        0.53       -2.03      5.80 o
  -3  -5   8      533.98      555.38     20.61 o
  -2  -5   8      920.33      956.49     28.30 o
  -1  -5   8       44.30       43.10     12.15 o
   0  -5   8      485.17      441.79     27.89 o
   1  -5   8      138.93      150.35     12.40 o
   2  -5   8      278.27      249.72     23.20 o
   3  -5   8        0.69       -9.78      9.78 o
   4  -5   8        0.03       12.72     11.72 o
   5  -5   8      466.53      503.37     30.01 o
   6  -5   8        2.05        4.85     13.82 o
   7  -5   8        1.56       -7.83     13.50 o
   8  -5   8      340.04      319.55     29.30 o
   9  -5   8       12.45       -4.77     13.45 o
  10  -5   8       93.26       82.17     22.51 o
  11  -5   8       18.07       14.50     17.91 o
  12  -5   8        0.06       18.78     24.80 o
  13  -5   8       45.69       70.15     38.26 o
 -13  -4   8        0.14        1.77     17.60 o
 -12  -4   8      194.79      146.77     29.59 o
 -11  -4   8        7.16        1.46     21.08 o
 -10  -4   8        1.35        7.24     14.74 o
  -9  -4   8      511.22      451.53     41.27 o
  -8  -4   8      929.53      884.44     46.04 o
  -7  -4   8       75.46       58.28     20.72 o
  -6  -4   8      662.36      695.89     38.29 o
  -5  -4   8      118.99      108.75     17.78 o
  -4  -4   8       56.87       39.75     13.27 o
  -3  -4   8        5.46        9.55     10.38 o
  -2  -4   8      594.36      646.84     21.52 o
  -1  -4   8        0.33       -3.66      5.09 o
   0  -4   8     1359.72     1380.23     29.43 o
   1  -4   8       39.43       23.16      7.87 o
   2  -4   8       17.69       27.37      8.05 o
   3  -4   8     2338.09     2181.40     47.36 o
   4  -4   8        1.67        3.68     10.19 o
   5  -4   8     1286.05     1334.31     42.02 o
   6  -4   8       30.62       50.63     15.15 o
   7  -4   8      192.34      205.84     23.51 o
   8  -4   8      717.61      682.99     40.74 o
   9  -4   8      191.98      188.16     26.22 o
  10  -4   8      121.66      120.89     24.15 o
  11  -4   8      241.31      293.69     51.72 o
  12  -4   8       37.49       35.43     31.18 o
  13  -4   8      101.13      104.16     41.45 o
 -14  -3   8      102.58       78.19     27.59 o
 -13  -3   8      347.20      392.78     42.00 o
 -12  -3   8      267.23      287.51     35.48 o
 -11  -3   8      368.59      375.21     37.54 o
 -10  -3   8      360.99      373.29     35.07 o
  -9  -3   8       72.55       62.64     20.14 o
  -8  -3   8      505.82      495.17     36.84 o
  -7  -3   8      235.78      200.15     24.55 o
  -6  -3   8     1096.40     1050.10     44.67 o
  -5  -3   8       37.42       36.27     14.15 o
  -4  -3   8     1363.76     1275.05     42.96 o
  -3  -3   8      400.54      477.58     15.86 o
  -2  -3   8      535.62      564.22     27.29 o
  -1  -3   8     1779.47     1647.91     61.34 o
   0  -3   8     8380.97     8816.38    200.08 o
   1  -3   8      138.52      156.92     10.90 o
   2  -3   8      387.89      391.76     14.58 o
   3  -3   8      640.96      648.60     19.67 o
   4  -3   8     1221.48     1147.95     34.41 o
   5  -3   8       56.37       40.22     12.85 o
   6  -3   8      175.70      173.75     19.81 o
   7  -3   8       15.65        3.21     13.36 o
   8  -3   8      333.10      311.97     28.83 o
   9  -3   8       27.43       38.79     16.53 o
  10  -3   8       86.35       82.95     21.11 o
  11  -3   8      104.19      107.34     38.62 o
  12  -3   8       93.20       57.04     30.82 o
  13  -3   8      148.30      159.07     47.47 o
 -14  -2   8        8.37       16.66     20.16 o
 -13  -2   8       12.45       11.02     18.40 o
 -12  -2   8        0.43       -8.10     13.45 o
 -11  -2   8       19.32       17.67     17.10 o
 -10  -2   8      637.04      590.51     42.67 o
  -9  -2   8      859.78      781.46     47.83 o
  -8  -2   8     1248.51     1129.34     57.75 o
  -7  -2   8     1429.19     1340.95     51.46 o
  -6  -2   8     1080.28     1059.20     57.92 o
  -5  -2   8      162.79      205.68     21.36 o
  -4  -2   8     1846.73     1915.46     87.33 o
  -3  -2   8      227.04      242.82     20.68 o
  -2  -2   8      311.38      280.49     14.31 o
  -1  -2   8       51.12       38.96      8.47 o
   0  -2   8      167.40      158.98     45.49 o
   1  -2   8      588.16      570.73     15.95 o
   2  -2   8     1280.53     1327.34     29.20 o
   3  -2   8       48.88       70.17      7.04 o
   4  -2   8      390.93      417.25     15.53 o
   5  -2   8       41.91       32.49      8.21 o
   6  -2   8       25.13       40.75     13.82 o
   7  -2   8      513.24      470.64     29.76 o
   8  -2   8        6.09       -2.28     13.28 o
   9  -2   8       95.33      114.21     20.25 o
  10  -2   8      225.08      234.47     27.63 o
  11  -2   8       37.00       24.80     25.51 o
  12  -2   8       54.74       62.00     33.66 o
  13  -2   8       15.10      -19.84     19.84 o
 -14  -1   8       11.87      -15.45     16.94 o
 -13  -1   8       89.32       64.82     23.41 o
 -12  -1   8       29.92       46.26     20.47 o
 -11  -1   8      203.27      199.90     29.41 o
 -10  -1   8      551.77      499.55     38.79 o
  -9  -1   8       52.02       36.44     22.85 o
  -8  -1   8       20.38       13.99     14.61 o
  -7  -1   8       94.76       61.80     17.15 o
  -6  -1   8      832.60      817.35     39.33 o
  -5  -1   8      683.31      593.04     44.46 o
  -4  -1   8     2823.87     2869.17    144.37 o
  -3  -1   8      540.78      531.39     17.03 o
  -2  -1   8     2996.00     3304.57    103.28 o
  -1  -1   8     1847.99     2156.47     72.57 o
   0  -1   8      988.55     1125.29     21.89 o
   1  -1   8      654.08      685.03     16.21 o
   2  -1   8    13519.51    13924.51    613.96 o
   3  -1   8      140.52      146.15      8.86 o
   4  -1   8      717.92      675.93     20.70 o
   5  -1   8      610.92      640.12     32.55 o
   6  -1   8      445.12      430.18     25.29 o
   7  -1   8      214.94      241.99     23.31 o
   8  -1   8       89.44       95.49     18.55 o
   9  -1   8       71.82       96.84     30.82 o
  10  -1   8        5.44       26.22     25.15 o
  11  -1   8       24.13       32.59     29.05 o
  12  -1   8      128.20      195.20     46.41 o
  13  -1   8       89.54      122.58     43.58 o
 -14   0   8      107.44       91.31     29.43 o
 -13   0   8        3.18        1.69     16.89 o
 -12   0   8      194.29      217.36     32.32 o
 -11   0   8      332.59      302.02     37.91 o
 -10   0   8        3.70        5.41     14.25 o
  -9   0   8        8.80       16.73     15.26 o
  -8   0   8      523.13      509.33     54.03 o
  -7   0   8      399.25      361.89     30.23 o
  -6   0   8        5.35        3.94     11.95 o
  -5   0   8      117.55       95.50      8.43 o
  -4   0   8     1524.72     1616.33     28.02 o
  -3   0   8     3480.72     3508.84     80.05 o
  -2   0   8      457.56      506.37     18.18 o
  -1   0   8      151.73      194.54     10.92 o
   0   0   8       23.73       25.70      5.33 o
   1   0   8      138.69      157.80     17.03 o
   2   0   8       77.67       90.52     14.97 o
   3   0   8      667.30      687.48     43.75 o
   4   0   8      223.09      213.77     21.64 o
   5   0   8        7.39        3.00      5.67 o
   6   0   8      326.95      340.90     16.79 o
   7   0   8      343.20      322.51     44.46 o
   8   0   8      107.19      121.07     18.48 o
   9   0   8       30.40       33.62     15.12 o
  10   0   8       44.25       51.02     29.76 o
  11   0   8        3.24      -16.30     20.90 o
  12   0   8       28.08       35.78     30.47 o
  13   0   8        8.79      -12.75     25.15 o
 -14   1   8       29.83       13.07     21.08 o
 -13   1   8      352.56      345.71     39.63 o
 -12   1   8       47.68       36.41     21.53 o
 -11   1   8      141.35      148.51     26.72 o
 -10   1   8      303.43      265.32     30.42 o
  -9   1   8      336.08      333.12     32.44 o
  -8   1   8     1474.29     1383.03     33.81 o
  -7   1   8      358.03      331.64     20.89 o
  -6   1   8      118.78      120.69     11.80 o
  -5   1   8       57.47       50.52      8.38 o
  -4   1   8      217.86      247.98     14.29 o
  -3   1   8     1307.31     1336.48     62.53 o
  -2   1   8     4216.99     4579.34     77.65 o
  -1   1   8      983.34      975.86     27.62 o
   0   1   8     1858.44     2031.55     45.86 o
   1   1   8        1.12       15.07      8.22 o
   2   1   8      629.66      565.51     30.47 o
   3   1   8      182.10      180.38     19.66 o
   4   1   8     3468.07     3388.10     72.88 o
   5   1   8        8.19        8.14      5.38 o
   6   1   8     2237.76     2269.77     94.18 o
   7   1   8       40.73       32.18     13.23 o
   8   1   8      457.13      481.90     56.51 o
   9   1   8     1214.04     1193.54     81.13 o
  10   1   8      168.02      237.01     46.06 o
  11   1   8      741.86      753.89     73.33 o
  12   1   8        0.17      -17.01     20.90 o
 -14   2   8       32.57       45.38     24.26 o
 -13   2   8       16.17       19.67     19.21 o
 -12   2   8      240.64      227.91     33.32 o
 -11   2   8      403.37      422.13     55.09 o
 -10   2   8       18.51       37.65     18.56 o
  -9   2   8       51.40       44.79     11.86 o
  -8   2   8       92.91       81.08     12.64 o
  -7   2   8      199.91      193.95     15.77 o
  -6   2   8      576.50      608.82     23.01 o
  -5   2   8     2674.57     2531.48     41.74 o
  -4   2   8       57.24       65.45     10.14 o
  -3   2   8      517.84      369.33     74.61 o
  -2   2   8     1968.61     1991.26     35.50 o
  -1   2   8     1534.66     1540.37     35.43 o
   0   2   8     2185.96     2335.08     52.76 o
   1   2   8      108.76       89.18     11.94 o
   2   2   8      181.30      161.75     17.24 o
   3   2   8      271.14      205.32     17.27 o
   4   2   8      312.87      302.22     26.16 o
   5   2   8      371.71      406.48     13.14 o
   6   2   8      533.78      477.21     21.65 o
   7   2   8      100.17       90.76     13.82 o
   8   2   8      414.28      399.11     27.20 o
   9   2   8       42.41       50.66     27.99 o
  10   2   8       12.23        2.13     24.09 o
  11   2   8      385.21      357.81     55.27 o
  12   2   8      126.02      161.55     46.76 o
 -14   3   8        0.47      -12.60     17.20 o
 -13   3   8       13.31      -14.98     14.98 o
 -12   3   8       48.44       63.97     22.22 o
 -11   3   8      172.13      170.75     28.14 o
 -10   3   8        1.37       -5.75     13.28 o
  -9   3   8        2.45        0.04      9.55 o
  -8   3   8        1.09        2.91      9.61 o
  -7   3   8      454.59      433.48     23.28 o
  -6   3   8     1343.81     1323.52     34.41 o
  -5   3   8     3290.04     3318.58     50.81 o
  -4   3   8     1142.79     1178.58     30.58 o
  -3   3   8      999.79      843.38    112.26 o
  -2   3   8      101.48      124.99     12.03 o
  -1   3   8      555.59      556.67     22.87 o
   0   3   8        4.53        0.86      4.64 o
   1   3   8      267.74      270.60     10.61 o
   2   3   8      282.06      317.92     20.31 o
   3   3   8      106.35      102.29     14.00 o
   4   3   8      561.34      576.91     16.33 o
   5   3   8      163.43      157.27     11.21 o
   6   3   8     2229.73     2202.30     63.25 o
   7   3   8     1080.93     1123.46     42.60 o
   8   3   8       36.52       41.21     19.84 o
   9   3   8      483.64      503.29     40.96 o
  10   3   8       19.19      -12.40     19.84 o
  11   3   8      241.73      275.62     49.95 o
  12   3   8       19.20       11.69     26.92 o
 -14   4   8      105.99      130.09     32.68 o
 -13   4   8       20.38        9.95     18.85 o
 -12   4   8       76.74       79.98     24.21 o
 -11   4   8        0.01       -8.27     15.37 o
 -10   4   8       17.24       20.70     11.72 o
  -9   4   8      259.17      262.12     21.61 o
  -8   4   8      175.99      178.73     18.18 o
  -7   4   8      197.98      210.60     17.78 o
  -6   4   8       72.33       76.01     12.77 o
  -5   4   8      287.49      285.00     18.83 o
  -4   4   8     1231.65     1224.88     32.55 o
  -3   4   8     5803.77     5866.67     81.50 o
  -2   4   8        8.60        5.72      7.92 o
  -1   4   8      650.55      578.68     19.52 o
   0   4   8      893.02      930.39     27.16 o
   1   4   8     2212.30     2432.98     72.01 o
   2   4   8        1.60        1.82      4.56 o
   3   4   8     1290.18     1309.65     41.33 o
   4   4   8       34.05       46.65      9.12 o
   5   4   8     1978.62     1930.08     55.48 o
   6   4   8        0.36        1.96      8.57 o
   7   4   8      318.38      338.13     21.96 o
   8   4   8        4.51      -10.20     13.67 o
   9   4   8      119.58       98.37     23.67 o
  10   4   8        0.08        9.88     17.15 o
  11   4   8      116.71      124.22     29.05 o
  12   4   8       95.18      127.78     30.92 o
 -14   5   8      232.58      201.32     36.32 o
 -13   5   8       22.28       23.51     23.38 o
 -12   5   8      263.29      248.44     34.10 o
 -11   5   8        9.97       29.66     19.57 o
 -10   5   8        5.31        4.92     10.93 o
  -9   5   8      101.88      103.72     16.46 o
  -8   5   8     2278.37     2304.43     70.00 o
  -7   5   8      263.40      286.45     21.78 o
  -6   5   8      523.54      467.46     24.36 o
  -5   5   8      200.03      186.70     16.84 o
  -4   5   8     1122.63     1075.22     32.28 o
  -3   5   8      105.83       59.77     48.62 o
  -2   5   8     2178.28     2344.01     42.95 o
  -1   5   8        2.51        6.56      8.64 o
   0   5   8      992.37     1050.75     25.83 o
   1   5   8      611.85      625.65     17.43 o
   2   5   8      254.92      264.87     12.62 o
   3   5   8       10.71       11.09      6.31 o
   4   5   8       56.16       55.02      8.15 o
   5   5   8       53.88       53.13     14.34 o
   6   5   8       22.57       20.86      9.58 o
   7   5   8        1.23        4.75     14.15 o
   8   5   8      248.93      249.07     30.81 o
   9   5   8      434.18      446.86     39.45 o
  10   5   8       12.28        6.52     16.91 o
  11   5   8       50.19       28.44     20.41 o
 -13   6   8       58.15       71.55     24.99 o
 -12   6   8      504.53      482.20     43.80 o
 -11   6   8      608.23      604.50     60.40 o
 -10   6   8      105.17      124.57     18.53 o
  -9   6   8      164.28      154.40     19.12 o
  -8   6   8        1.55        3.35     11.17 o
  -7   6   8      335.48      287.42     21.79 o
  -6   6   8      774.11      760.73     31.14 o
  -5   6   8       70.23       67.56     13.19 o
  -4   6   8      406.05      384.49     22.23 o
  -3   6   8     1490.12     1518.37     45.96 o
  -2   6   8      134.09      155.57     15.17 o
  -1   6   8     1971.07     1925.80     39.95 o
   0   6   8       98.31      105.09     11.73 o
   1   6   8      148.55      161.94     13.07 o
   2   6   8       60.54       59.35     10.23 o
   3   6   8     1852.74     1821.37     39.13 o
   4   6   8        0.10        1.37      7.75 o
   5   6   8     2562.00     2461.30     70.21 o
   6   6   8      127.74      128.45     14.20 o
   7   6   8      122.46      135.12     20.07 o
   8   6   8       25.85        8.04     16.62 o
   9   6   8        9.83       -3.51     15.26 o
  10   6   8       21.09       14.30     17.90 o
  11   6   8        1.79      -16.91     16.91 o
 -13   7   8      126.85      178.97     33.48 o
 -12   7   8       83.12       71.72     24.84 o
 -11   7   8       16.12       13.82     25.86 o
 -10   7   8      139.82      156.75     21.66 o
  -9   7   8        1.50       -0.91     10.35 o
  -8   7   8        0.00       -6.34      9.83 o
  -7   7   8     3416.20     3347.60     64.23 o
  -6   7   8     1509.72     1419.75     44.05 o
  -5   7   8        3.71        1.94     10.10 o
  -4   7   8     1785.75     1685.89     42.14 o
  -3   7   8      165.84      161.55     16.34 o
  -2   7   8     2507.25     2391.75     46.72 o
  -1   7   8       17.30       21.15     10.46 o
   0   7   8      485.04      464.79     20.63 o
   1   7   8      109.52      111.20     12.64 o
   2   7   8      222.90      221.22     16.01 o
   3   7   8      156.58      162.48     14.28 o
   4   7   8       47.24       59.53     10.97 o
   5   7   8      280.92      285.10     18.32 o
   6   7   8       17.13       26.21      9.94 o
   7   7   8      341.38      330.82     26.70 o
   8   7   8      384.90      335.47     34.57 o
   9   7   8       80.93       89.84     24.63 o
  10   7   8      185.58      192.79     31.27 o
 -13   8   8        0.28       -1.85     20.02 o
 -12   8   8      287.98      301.44     38.03 o
 -11   8   8       51.61       40.91     15.61 o
 -10   8   8      917.50      924.18     40.34 o
  -9   8   8       39.92       47.44     15.10 o
  -8   8   8        9.71        4.11     11.22 o
  -7   8   8      546.46      519.92     29.04 o
  -6   8   8       96.30      101.72     16.04 o
  -5   8   8      702.97      695.63     30.57 o
  -4   8   8      367.01      320.12     21.93 o
  -3   8   8      206.25      212.32     18.57 o
  -2   8   8      545.19      505.15     24.81 o
  -1   8   8      650.37      626.11     26.86 o
   0   8   8      268.88      282.65     19.95 o
   1   8   8      585.79      569.86     23.42 o
   2   8   8      107.79      125.84     14.09 o
   3   8   8      395.74      400.42     21.12 o
   4   8   8      197.11      211.64     16.35 o
   5   8   8      378.69      376.73     28.07 o
   6   8   8       36.10       41.97     14.78 o
   7   8   8      737.24      722.75     38.04 o
   8   8   8        0.47        2.51     12.69 o
   9   8   8      149.25      189.70     30.18 o
  10   8   8       37.24       28.68     21.08 o
 -12   9   8        0.32      -14.60     16.51 o
 -11   9   8      585.76      613.18     36.56 o
 -10   9   8        0.71        6.08     12.91 o
  -9   9   8      266.44      282.99     25.49 o
  -8   9   8      159.55      172.25     20.76 o
  -7   9   8       15.91       15.13     11.29 o
  -6   9   8       94.34       91.35     15.83 o
  -5   9   8      330.29      307.25     22.82 o
  -4   9   8      536.67      537.89     27.46 o
  -3   9   8       46.25       34.02     12.53 o
  -2   9   8     2345.27     2362.28     71.92 o
  -1   9   8       93.24       79.88     14.34 o
   0   9   8     2721.63     2639.94     50.85 o
   1   9   8      160.93      132.19     14.72 o
   2   9   8     2174.27     2163.30     42.95 o
   3   9   8      415.02      413.39     21.76 o
   4   9   8      329.86      352.03     20.80 o
   5   9   8      189.84      187.61     16.93 o
   6   9   8       15.07       13.39     18.39 o
   7   9   8      242.48      258.47     25.91 o
   8   9   8       57.89       36.32     16.34 o
   9   9   8      160.10      166.34     29.52 o
 -12  10   8       91.13      114.48     28.91 o
 -11  10   8       77.76       88.89     19.77 o
 -10  10   8      159.42      172.49     22.75 o
  -9  10   8        2.13        5.32     12.80 o
  -8  10   8        7.09       -0.80     11.45 o
  -7  10   8        8.30        3.87     12.25 o
  -6  10   8       62.89       61.88     14.74 o
  -5  10   8      129.50      122.97     16.59 o
  -4  10   8        3.59       -3.63      9.26 o
  -3  10   8     1061.97      984.67     34.45 o
  -2  10   8       87.71       76.73     14.73 o
  -1  10   8      817.96      840.04     31.15 o
   0  10   8       30.32       31.33     11.40 o
   1  10   8        5.99        7.92     10.43 o
   2  10   8      261.29      294.49     26.21 o
   3  10   8       22.45       24.99     10.52 o
   4  10   8      291.65      321.85     20.46 o
   5  10   8        3.15       -6.11     10.89 o
   6  10   8      165.34      135.50     20.76 o
   7  10   8      219.61      247.88     33.47 o
   8  10   8        5.92       29.27     21.78 o
   9  10   8      316.40      369.51     59.16 o
 -11  11   8      517.13      638.11     38.90 o
 -10  11   8       11.69       10.58     14.43 o
  -9  11   8      284.23      335.89     28.23 o
  -8  11   8        0.53       -8.24     10.61 o
  -7  11   8       13.70       12.27     12.72 o
  -6  11   8        4.04        9.65     11.43 o
  -5  11   8      237.40      228.68     20.54 o
  -4  11   8      120.53      102.13     15.19 o
  -3  11   8       98.78       88.89     14.70 o
  -2  11   8      734.22      688.09     41.76 o
  -1  11   8       17.42       23.58     15.24 o
   0  11   8     2270.71     2278.48     70.32 o
   1  11   8      900.67      929.97     51.90 o
   2  11   8      366.54      378.69     27.07 o
   3  11   8       23.75       28.10     13.52 o
   4  11   8      343.28      329.87     26.60 o
   5  11   8      672.60      688.31     48.59 o
   6  11   8      399.12      393.22     61.82 o
   7  11   8      320.18      310.08     38.08 o
   8  11   8       43.95       65.30     24.42 o
 -10  12   8      199.80      169.93     31.46 o
  -9  12   8      485.30      584.88     46.60 o
  -8  12   8        7.21      -10.92     17.10 o
  -7  12   8        0.00      -12.81     16.59 o
  -6  12   8       47.06       50.30     21.68 o
  -5  12   8       21.81       11.19     17.41 o
  -4  12   8       22.67       29.42     18.36 o
  -3  12   8      479.59      499.20     39.68 o
  -2  12   8        8.02       -3.05     14.36 o
  -1  12   8        0.04        7.50      8.47 o
   0  12   8       85.41       94.74     21.68 o
   1  12   8        4.72       -0.23     13.97 o
   2  12   8      182.53      167.52     24.85 o
   3  12   8      450.59      451.40     30.79 o
   4  12   8      185.35      158.05     28.51 o
   5  12   8        0.29       10.73     17.44 o
   6  12   8      131.10      130.05     29.58 o
   7  12   8       13.50       12.86     20.91 o
 -10  13   8        0.35       -2.27     18.88 o
  -9  13   8       89.75       72.51     26.61 o
  -8  13   8        0.09       14.99     20.09 o
  -7  13   8       94.36       86.00     47.47 o
  -6  13   8        0.40      -13.33     16.49 o
  -5  13   8       42.93       31.68     20.00 o
  -4  13   8       32.06       28.60     19.71 o
  -3  13   8      137.87      162.03     27.74 o
  -2  13   8       71.13       94.60     23.45 o
  -1  13   8      203.06      180.01     27.33 o
   0  13   8      120.35      154.12     26.11 o
   1  13   8        1.65        4.19     14.90 o
   2  13   8      240.87      230.90     29.24 o
   3  13   8       69.06       86.46     27.63 o
   4  13   8       64.70       64.45     24.60 o
   5  13   8       25.00      -10.28     17.15 o
   6  13   8       52.45       45.96     23.54 o
  -8  14   8       82.96      100.80     29.01 o
  -7  14   8       34.96       70.63     25.27 o
  -6  14   8        4.24        3.34     18.74 o
  -5  14   8       75.47      116.82     27.18 o
  -4  14   8       91.84       71.42     23.86 o
  -3  14   8      242.34      266.11     33.39 o
  -2  14   8       66.91       47.41     21.14 o
  -1  14   8      857.05      868.11    140.82 o
   0  14   8       19.77       10.16     11.29 o
   1  14   8       60.05       61.26     21.13 o
   2  14   8       84.31       77.84     22.44 o
   3  14   8       14.43       18.42     26.92 o
   4  14   8        9.99       25.51     29.76 o
   5  14   8      178.39      126.71     30.28 o
  -7  15   8       23.49       18.65     21.53 o
  -6  15   8       75.23       72.09     35.60 o
  -5  15   8      126.75      116.37     28.11 o
  -4  15   8       77.03       99.41     26.32 o
  -3  15   8        4.96        0.64     19.31 o
  -2  15   8       23.25       11.49     17.49 o
  -1  15   8        7.11       -1.92     18.02 o
   0  15   8       49.42       29.15     15.73 o
   1  15   8      182.03      172.23     29.86 o
   2  15   8      142.67      162.42     28.69 o
   3  15   8       22.74       14.53     24.44 o
  -5  16   8       98.71       95.99     29.06 o
  -4  16   8      134.32      149.33     31.69 o
  -3  16   8      110.64      151.76     31.30 o
  -2  16   8       19.58       -1.80     18.02 o
  -1  16   8       87.52       95.95     26.68 o
   0  16   8       57.07       47.05     22.65 o
   1  16   8      185.84      196.62     32.15 o
  -3 -17   9       80.46       81.18     25.95 o
  -2 -17   9        7.90       -6.64     17.62 o
  -1 -17   9        0.92      -14.93     14.93 o
   0 -17   9      215.61      204.87     32.81 o
   1 -17   9      156.54      166.87     30.91 o
   2 -17   9       11.32       15.59     29.76 o
   3 -17   9      239.05      359.23     58.45 o
   4 -17   9      236.79      364.90     60.58 o
  -5 -16   9        6.78       -2.13     27.99 o
  -4 -16   9       50.99       25.51     30.11 o
  -3 -16   9        1.04       -4.15     15.69 o
  -2 -16   9        9.59        7.06     15.98 o
  -1 -16   9       22.44       35.16     21.04 o
   0 -16   9      116.21      118.58     43.93 o
   1 -16   9       15.71       35.43     27.99 o
   2 -16   9      195.31      188.83     44.99 o
   3 -16   9      192.26      181.39     46.06 o
   4 -16   9        6.99      -10.27     24.44 o
   5 -16   9      266.96      268.54     53.50 o
   6 -16   9       36.24      107.70     42.16 o
  -7 -15   9       43.74       18.42     32.59 o
  -6 -15   9        2.78        9.92     26.22 o
  -5 -15   9        0.02        5.31     24.44 o
  -4 -15   9       63.74       55.53     19.57 o
  -3 -15   9      119.62      119.79     25.06 o
  -2 -15   9        7.90       -2.16     15.18 o
  -1 -15   9        1.11       -8.64     13.86 o
   0 -15   9       26.51       21.26     26.57 o
   1 -15   9      147.41      142.06     40.74 o
   2 -15   9      487.57      471.89     59.52 o
   3 -15   9      220.74      261.10     48.18 o
   4 -15   9       84.88       87.51     37.20 o
   5 -15   9        1.14        3.19     26.92 o
   6 -15   9      111.73      141.35     43.22 o
   7 -15   9        2.49      -15.59     26.57 o
  -8 -14   9        1.86      -12.75     26.92 o
  -7 -14   9      147.26      113.37     42.51 o
  -6 -14   9       84.58       76.52     37.20 o
  -5 -14   9      202.03      156.23     43.93 o
  -4 -14   9      273.29      265.37     30.22 o
  -3 -14   9      113.03      127.65     24.15 o
  -2 -14   9      391.86      390.52     36.30 o
  -1 -14   9      142.82      151.42     25.87 o
   0 -14   9      227.63      237.01     44.28 o
   1 -14   9      133.29      107.70     35.07 o
   2 -14   9      356.36      359.94     51.37 o
   3 -14   9      237.00      325.58     51.02 o
   4 -14   9      556.35      645.84     67.31 o
   5 -14   9       25.22       53.14     30.47 o
   6 -14   9       79.64       55.97     32.95 o
   7 -14   9      140.85      185.28     44.64 o
   8 -14   9        0.55        3.90     27.28 o
  -9 -13   9        0.05        2.13     27.99 o
  -8 -13   9      561.64      637.34     72.63 o
  -7 -13   9      887.93      913.31     82.90 o
  -6 -13   9      234.12      288.38     51.72 o
  -5 -13   9      302.15      358.52     54.91 o
  -4 -13   9       79.80       90.00     20.85 o
  -3 -13   9       68.91       89.04     15.42 o
  -2 -13   9      236.09      217.62     20.03 o
  -1 -13   9      535.64      567.35     34.54 o
   0 -13   9      231.91      255.24     26.06 o
   1 -13   9      421.10      420.25     38.62 o
   2 -13   9       85.31       96.44     19.78 o
   3 -13   9        5.43       14.09     16.00 o
   4 -13   9     1217.88     1271.34     53.67 o
   5 -13   9        5.47       -1.99     14.43 o
   6 -13   9      107.31      105.15     23.70 o
   7 -13   9       36.75       12.48     17.70 o
   8 -13   9        2.79       -3.63     16.95 o
   9 -13   9        9.60      -15.82     17.18 o
  -9 -12   9       71.54       78.83     23.45 o
  -8 -12   9       76.45       97.01     23.75 o
  -7 -12   9      110.13      122.98     23.91 o
  -6 -12   9       25.20        0.11     13.86 o
  -5 -12   9        0.44       -7.32      8.08 o
  -4 -12   9        1.47        2.66      9.40 o
  -3 -12   9     1095.06     1097.75     47.06 o
  -2 -12   9       11.96       16.88     11.26 o
  -1 -12   9      764.64      714.46     38.41 o
   0 -12   9      190.45      208.63     23.37 o
   1 -12   9       35.96       43.43     16.51 o
   2 -12   9     3064.46     2943.50     73.37 o
   3 -12   9      177.70      185.35     24.93 o
   4 -12   9      354.37      376.05     32.78 o
   5 -12   9      152.22      178.59     25.67 o
   6 -12   9      158.30      182.04     41.45 o
   7 -12   9      170.28      172.22     27.04 o
   8 -12   9      183.86      129.53     69.44 o
   9 -12   9       34.44       31.06     21.28 o
  10 -12   9        3.32        5.64     19.79 o
 -10 -11   9      537.64      555.10     45.60 o
  -9 -11   9       24.78       11.76     10.81 o
  -8 -11   9      348.40      386.29     36.52 o
  -7 -11   9       42.50       28.34     17.62 o
  -6 -11   9        9.88       17.84     14.98 o
  -5 -11   9     1356.74     1349.14     49.25 o
  -4 -11   9      136.83      134.20     16.55 o
  -3 -11   9     1225.02     1173.86     37.96 o
  -2 -11   9     1372.24     1331.27     50.64 o
  -1 -11   9      327.83      383.99     30.16 o
   0 -11   9     1272.05     1238.29     48.00 o
   1 -11   9        0.30        8.85     14.55 o
   2 -11   9      111.35       91.15     11.91 o
   3 -11   9        3.11        1.49     13.86 o
   4 -11   9       88.32      125.09     21.49 o
   5 -11   9      112.63      100.15     28.16 o
   6 -11   9      768.33      284.59    426.54 o
   7 -11   9        3.99       -2.60     22.14 o
   8 -11   9      233.23      275.41     32.81 o
   9 -11   9       45.35       24.11     20.36 o
  10 -11   9       18.13       33.36     22.08 o
 -11 -10   9        2.28       17.69     19.82 o
 -10 -10   9        4.49        4.35     27.46 o
  -9 -10   9      141.46      132.34     26.64 o
  -8 -10   9      160.72      130.73     25.02 o
  -7 -10   9       14.99        8.86     14.70 o
  -6 -10   9      379.51      329.10     30.87 o
  -5 -10   9        3.64        5.97      8.87 o
  -4 -10   9      403.83      413.94     24.05 o
  -3 -10   9        5.35       16.43     10.85 o
  -2 -10   9      130.95      139.38     21.01 o
  -1 -10   9       24.73       19.91     14.13 o
   0 -10   9      166.44      147.71     21.16 o
   1 -10   9      551.90      519.55     20.70 o
   2 -10   9      125.46      154.64     15.00 o
   3 -10   9      864.95      796.20     41.28 o
   4 -10   9      438.19      238.60     96.89 o
   5 -10   9        0.61       -7.98     13.39 o
   6 -10   9      147.05      142.28     23.78 o
   7 -10   9      155.44      164.74     34.19 o
   8 -10   9       13.03       26.35     18.16 o
   9 -10   9        1.39      -16.03     16.03 o
  10 -10   9       56.37       72.63     28.34 o
  11 -10   9      276.59      263.50     57.57 o
 -11  -9   9      133.23      199.99     32.94 o
 -10  -9   9      328.61      364.84     38.13 o
  -9  -9   9       15.33       21.27     16.78 o
  -8  -9   9      107.28       92.97     22.59 o
  -7  -9   9      144.57      145.28     24.21 o
  -6  -9   9     1152.63     1112.08     50.54 o
  -5  -9   9      659.89      674.85     39.86 o
  -4  -9   9      174.83      133.30     21.94 o
  -3  -9   9     3435.02     3309.85     57.68 o
  -2  -9   9       48.27       50.61     20.55 o
  -1  -9   9     3383.68     3306.77     72.83 o
   0  -9   9      764.36      684.23     55.80 o
   1  -9   9        0.24        2.50      7.86 o
   2  -9   9      158.42      138.18     35.99 o
   3  -9   9       25.76       18.56     14.11 o
   4  -9   9       21.13       20.36     15.64 o
   5  -9   9      254.27      240.58     26.68 o
   6  -9   9      672.39      695.04     40.31 o
   7  -9   9      179.54      143.64     24.42 o
   8  -9   9       27.16       46.09     19.63 o
   9  -9   9        1.99       -4.49     15.22 o
  10  -9   9        6.58       -2.41     16.41 o
  11  -9   9      227.01      244.11     34.54 o
 -12  -8   9        6.11       -9.80     16.29 o
 -11  -8   9      203.60      178.33     31.99 o
 -10  -8   9       85.85       85.17     28.52 o
  -9  -8   9       11.34       -0.43     21.96 o
  -8  -8   9       15.91       27.84     17.01 o
  -7  -8   9       12.84       29.58     16.87 o
  -6  -8   9      617.27      585.74     23.72 o
  -5  -8   9       72.31       74.49     12.63 o
  -4  -8   9       44.20       52.51     11.43 o
  -3  -8   9        7.12        6.06     13.00 o
  -2  -8   9        0.23       -6.80      9.79 o
  -1  -8   9      192.90       89.37     69.08 o
   0  -8   9      333.57      291.18     37.75 o
   1  -8   9       35.39       39.13      9.98 o
   2  -8   9     1067.51     1100.91     45.39 o
   3  -8   9     1102.40      990.21     42.46 o
   4  -8   9      826.93      779.53     39.07 o
   5  -8   9     2394.03     2298.84    122.05 o
   6  -8   9     1408.33     1366.27     81.48 o
   7  -8   9      654.50      655.70     42.69 o
   8  -8   9      224.49      214.57     28.37 o
   9  -8   9       34.37       19.54     17.78 o
  10  -8   9       18.09       -8.41     15.82 o
  11  -8   9        2.66        9.57     24.44 o
  12  -8   9        3.52      -21.96     22.67 o
 -12  -7   9        9.32        5.91     17.40 o
 -11  -7   9       30.16       10.44     17.87 o
 -10  -7   9      175.01      160.88     28.50 o
  -9  -7   9       59.26       45.82     18.61 o
  -8  -7   9      464.33      441.90     40.56 o
  -7  -7   9       18.24       11.71     16.65 o
  -6  -7   9     1432.51     1352.46     30.68 o
  -5  -7   9      483.77      465.52     23.97 o
  -4  -7   9      879.65      938.95     24.12 o
  -3  -7   9      362.80      335.78     37.73 o
  -2  -7   9      255.57      265.55     24.52 o
  -1  -7   9     4322.93     4013.04    134.98 o
   0  -7   9      254.32      249.06     19.12 o
   1  -7   9      502.15      493.08     21.50 o
   2  -7   9       93.46       93.38     12.68 o
   3  -7   9        5.20       -4.53     12.52 o
   4  -7   9       22.84       20.44     14.00 o
   5  -7   9     1258.81     1276.22     47.52 o
   6  -7   9       21.22       12.07     15.40 o
   7  -7   9      496.78      512.27     55.80 o
   8  -7   9      279.25      316.36     31.13 o
   9  -7   9       70.80       79.03     21.67 o
  10  -7   9        8.55        1.86     15.92 o
  11  -7   9        6.21        4.25     25.86 o
  12  -7   9       35.89       38.97     32.95 o
 -13  -6   9        9.61       13.76     29.40 o
 -12  -6   9      222.16      249.79     35.87 o
 -11  -6   9      130.06      121.68     27.61 o
 -10  -6   9      103.46      110.29     25.00 o
  -9  -6   9      674.83      626.81     47.30 o
  -8  -6   9        0.06       -4.70     13.61 o
  -7  -6   9     1429.83     1377.29     56.28 o
  -6  -6   9       12.76       -0.79     14.11 o
  -5  -6   9      249.89      199.17     13.15 o
  -4  -6   9       21.75       16.94      6.90 o
  -3  -6   9       50.97       62.06     10.07 o
  -2  -6   9      676.60      655.79     33.81 o
  -1  -6   9       64.36       37.38     13.57 o
   0  -6   9       13.00        6.63      9.16 o
   1  -6   9      178.04      224.30     15.63 o
   2  -6   9       37.58       31.77      9.69 o
   3  -6   9     1232.55     1170.64     65.19 o
   4  -6   9      762.25      794.14     36.71 o
   5  -6   9     1264.81     1220.15     46.59 o
   6  -6   9        0.34       -2.66     14.03 o
   7  -6   9      448.70      469.32     34.20 o
   8  -6   9      192.21      247.67     27.33 o
   9  -6   9      753.24      752.59     45.88 o
  10  -6   9       29.96       14.50     17.40 o
  11  -6   9      558.57      576.75     67.67 o
  12  -6   9       20.40       24.44     30.11 o
 -13  -5   9       37.33       28.33     21.00 o
 -12  -5   9       47.84       54.55     23.28 o
 -11  -5   9        4.64       -1.06     15.30 o
 -10  -5   9       60.80       76.15     22.54 o
  -9  -5   9       63.62       75.74     20.91 o
  -8  -5   9      812.36      717.35     43.20 o
  -7  -5   9      341.31      330.95     30.79 o
  -6  -5   9       18.27       26.39     15.78 o
  -5  -5   9     1042.17     1036.32     44.63 o
  -4  -5   9       82.30       71.75      9.11 o
  -3  -5   9     1605.00     1573.68     48.85 o
  -2  -5   9     2283.97     2477.94     70.10 o
  -1  -5   9     1783.98     1772.44     55.94 o
   0  -5   9      223.61      270.30     16.34 o
   1  -5   9     1333.24     1285.28     31.35 o
   2  -5   9      779.77      808.66     35.52 o
   3  -5   9      268.23      256.17     21.84 o
   4  -5   9      773.54      775.29     72.09 o
   5  -5   9       45.56       34.08     14.73 o
   6  -5   9      391.80      366.05     30.47 o
   7  -5   9     1389.99     1439.79     94.41 o
   8  -5   9     1695.81     1650.05    115.32 o
   9  -5   9       12.20       14.19     16.12 o
  10  -5   9      165.87      194.50     43.58 o
  11  -5   9       11.64       -7.79     21.26 o
  12  -5   9        0.12        1.42     26.92 o
 -13  -4   9       11.13        1.75     18.13 o
 -12  -4   9       35.78       15.04     18.16 o
 -11  -4   9      139.99      160.61     29.41 o
 -10  -4   9      552.18      533.79     42.51 o
  -9  -4   9      296.96      276.20     30.97 o
  -8  -4   9      301.10      277.37     29.96 o
  -7  -4   9     3751.87     3441.17     83.51 o
  -6  -4   9       25.70       18.97     14.47 o
  -5  -4   9     3143.99     3116.66    146.85 o
  -4  -4   9      413.41      416.15     15.50 o
  -3  -4   9        1.05       -9.22     10.19 o
  -2  -4   9     2095.76     2058.91     91.93 o
  -1  -4   9      387.88      399.92     19.25 o
   0  -4   9     2139.79     1963.45     36.57 o
   1  -4   9      108.10       79.96     10.67 o
   2  -4   9        9.40        4.53      5.76 o
   3  -4   9       46.62       65.39     10.86 o
   4  -4   9      107.66      139.09     23.03 o
   5  -4   9     1158.28     1140.69     46.59 o
   6  -4   9       12.18        9.21     18.07 o
   7  -4   9     2461.44     2445.22    169.70 o
   8  -4   9       12.45       11.31     14.02 o
   9  -4   9     1340.03     1397.65    100.61 o
  10  -4   9      150.85      123.64     37.20 o
  11  -4   9      692.13      629.19     69.08 o
  12  -4   9       95.98      111.24     40.74 o
 -13  -3   9       43.63       59.56     30.11 o
 -12  -3   9      194.11      191.38     43.22 o
 -11  -3   9      222.11      207.61     30.94 o
 -10  -3   9      234.23      223.89     29.68 o
  -9  -3   9        0.70       -5.72     12.93 o
  -8  -3   9      130.90      111.13     21.79 o
  -7  -3   9      278.19      292.72     28.51 o
  -6  -3   9        3.87       -3.02     14.35 o
  -5  -3   9       48.10       55.33     15.77 o
  -4  -3   9       24.17       27.17     12.75 o
  -3  -3   9        8.88        7.33      5.72 o
  -2  -3   9       41.79       69.40     13.61 o
  -1  -3   9      220.25      219.05     15.44 o
   0  -3   9     7407.64     7700.63    232.68 o
   1  -3   9     2678.48     2077.70    618.61 o
   2  -3   9      871.00      981.42     36.77 o
   3  -3   9      320.12      320.87     17.69 o
   4  -3   9      419.56      439.32     18.07 o
   5  -3   9       10.35       14.46     11.43 o
   6  -3   9      151.40      164.04     19.04 o
   7  -3   9       38.75       59.74     16.77 o
   8  -3   9       96.89      102.38     18.72 o
   9  -3   9      466.24      467.80     35.60 o
  10  -3   9       63.43       -1.42     21.61 o
  11  -3   9        0.04       20.55     26.22 o
  12  -3   9       73.58      117.26     42.16 o
 -14  -2   9      106.61       96.39     29.43 o
 -13  -2   9      101.24       74.51     25.92 o
 -12  -2   9       16.17       23.05     18.07 o
 -11  -2   9        4.47        0.66     15.63 o
 -10  -2   9        0.06       -2.09     13.11 o
  -9  -2   9      134.31      155.81     25.24 o
  -8  -2   9      501.90      438.96     35.76 o
  -7  -2   9      427.19      369.91     49.42 o
  -6  -2   9       72.75       65.90     17.49 o
  -5  -2   9     1306.02     1229.87     45.33 o
  -4  -2   9       30.06       13.19     11.40 o
  -3  -2   9     1677.15     1808.72     47.81 o
  -2  -2   9     3385.72     3425.87     61.71 o
  -1  -2   9      405.12      320.78    118.95 o
   0  -2   9      224.88      230.73     16.29 o
   1  -2   9       69.12       85.33     10.52 o
   2  -2   9     1099.69     1092.97     37.17 o
   3  -2   9      475.74      513.13     13.89 o
   4  -2   9      719.32      784.31     33.53 o
   5  -2   9        4.87        3.01      6.59 o
   6  -2   9      372.72      423.71     25.96 o
   7  -2   9     2927.00     2890.65    230.10 o
   8  -2   9       49.49       53.19     15.38 o
   9  -2   9     1296.54     1345.88     88.21 o
  10  -2   9       68.38      102.74     35.07 o
  11  -2   9      504.36      533.89     64.83 o
  12  -2   9       18.33       51.37     32.24 o
 -14  -1   9      104.09       97.32     29.68 o
 -13  -1   9        3.35      -11.95     15.31 o
 -12  -1   9        2.54        9.99     16.66 o
 -11  -1   9      263.47      236.83     45.88 o
 -10  -1   9        0.29       11.90     15.87 o
  -9  -1   9      506.09      516.20     38.65 o
  -8  -1   9       11.33       35.26     17.55 o
  -7  -1   9      491.53      471.56     34.39 o
  -6  -1   9      842.20      721.93     38.20 o
  -5  -1   9     1675.15     1660.20    104.16 o
  -4  -1   9      120.19      143.38     11.17 o
  -3  -1   9      799.10      609.24    240.93 o
  -2  -1   9      129.73       95.07     14.15 o
  -1  -1   9        5.24       -4.40      6.91 o
   0  -1   9      892.64      807.97     28.38 o
   1  -1   9       29.94       36.33      7.07 o
   2  -1   9     1114.87     1043.55     39.77 o
   3  -1   9      421.10      410.05     28.04 o
   4  -1   9        6.87       17.90     12.86 o
   5  -1   9      155.26      180.27     10.56 o
   6  -1   9      145.64      154.17     16.18 o
   7  -1   9       31.92       36.63     13.68 o
   8  -1   9      748.93      765.90     35.70 o
   9  -1   9      199.57      184.93     40.03 o
  10  -1   9        1.07       24.09     26.57 o
  11  -1   9       11.98        6.38     26.57 o
  12  -1   9       12.09        9.21     27.99 o
 -14   0   9      221.85      234.56     66.60 o
 -13   0   9       85.98       67.78     24.51 o
 -12   0   9      137.73      137.79     32.59 o
 -11   0   9      168.41      147.58     27.39 o
 -10   0   9        0.27       -5.19     14.04 o
  -9   0   9      207.22      229.68     28.16 o
  -8   0   9      139.22      139.06     22.91 o
  -7   0   9      157.53      155.98     22.39 o
  -6   0   9       67.31       61.47     16.28 o
  -5   0   9      780.22      763.57     36.69 o
  -4   0   9      943.65      963.54     19.61 o
  -3   0   9       35.52       37.20      6.38 o
  -2   0   9      464.94      439.89     41.80 o
  -1   0   9     2026.67     2187.45     78.80 o
   0   0   9     9043.46     9748.23    336.36 o
   1   0   9       63.51       89.44     15.39 o
   2   0   9      206.16      210.43     20.89 o
   3   0   9     1052.66     1012.31     41.08 o
   4   0   9      593.44      559.53     34.29 o
   5   0   9      858.92      892.91     43.07 o
   6   0   9      134.85      163.93     17.22 o
   7   0   9      218.43      225.42     21.22 o
   8   0   9       95.03       67.67     29.40 o
   9   0   9      121.57       95.65     34.72 o
  10   0   9      495.44      420.88     57.04 o
  11   0   9      183.41      185.99     44.99 o
  12   0   9       94.08       83.96     39.68 o
 -14   1   9      146.61      143.85     32.93 o
 -13   1   9       61.18       27.49     21.18 o
 -12   1   9       31.36       26.04     20.29 o
 -11   1   9       23.42        8.17     16.93 o
 -10   1   9       55.06       41.85     19.23 o
  -9   1   9      730.68      655.58     42.08 o
  -8   1   9      398.66      394.53     78.65 o
  -7   1   9      885.52      901.11     66.01 o
  -6   1   9        5.13       -2.79      6.49 o
  -5   1   9       42.72       55.67      9.24 o
  -4   1   9      135.60      111.37     11.28 o
  -3   1   9     1841.76     1865.63     37.49 o
  -2   1   9     5416.90     5786.88    118.86 o
  -1   1   9     2889.99     3039.22     89.34 o
   0   1   9       39.31       39.25      5.52 o
   1   1   9       89.00       98.63     12.90 o
   2   1   9        1.01       -5.89     10.01 o
   3   1   9     1349.69     1304.61     46.95 o
   4   1   9      109.81       95.49     18.79 o
   5   1   9       61.16       53.26     17.51 o
   6   1   9      486.10      466.65     19.39 o
   7   1   9        0.00        1.81     14.77 o
   8   1   9      464.85      435.75     52.08 o
   9   1   9        3.55      -17.71     17.71 o
  10   1   9      489.91      485.35     61.64 o
  11   1   9       76.93       32.95     31.88 o
  12   1   9       60.02       40.03     33.66 o
 -14   2   9      308.23      361.37     44.19 o
 -13   2   9       40.54       59.87     24.87 o
 -12   2   9      346.11      374.61     39.88 o
 -11   2   9       32.79        3.40     15.37 o
 -10   2   9      682.41      679.25     45.07 o
  -9   2   9        0.50       16.62     15.94 o
  -8   2   9        0.25       -2.06      8.20 o
  -7   2   9      195.95      191.81     15.83 o
  -6   2   9      957.19      997.31     28.65 o
  -5   2   9       64.41       64.88     10.70 o
  -4   2   9      859.56      909.70     27.10 o
  -3   2   9      227.15      195.63     14.42 o
  -2   2   9      449.77      443.39     19.54 o
  -1   2   9      926.07      971.97     26.98 o
   0   2   9      357.20      341.54     11.55 o
   1   2   9      176.94      200.95     16.87 o
   2   2   9     1924.26     1924.87     44.31 o
   3   2   9       39.05       36.87     16.61 o
   4   2   9       64.85       59.25     16.76 o
   5   2   9      236.79      216.57     25.65 o
   6   2   9      232.75      249.10     19.55 o
   7   2   9      198.33      197.59     26.64 o
   8   2   9      468.13      456.51     37.80 o
   9   2   9      124.08      125.45     26.17 o
  10   2   9        0.23       12.05     24.09 o
  11   2   9       48.00       50.31     33.30 o
  12   2   9       23.14       34.72     31.88 o
 -14   3   9        1.82       -1.39     18.60 o
 -13   3   9        4.11        7.01     17.70 o
 -12   3   9       18.77       -4.11     15.33 o
 -11   3   9      179.59      179.77     29.05 o
 -10   3   9        0.72       -2.99     14.45 o
  -9   3   9      731.35      740.97     32.36 o
  -8   3   9       23.15       16.81     10.55 o
  -7   3   9      864.36      864.21     30.00 o
  -6   3   9     4805.69     4874.09     64.68 o
  -5   3   9       45.05       46.47     10.74 o
  -4   3   9      147.50      139.02     13.54 o
  -3   3   9      198.87      190.10     14.88 o
  -2   3   9       19.46        7.14      8.10 o
  -1   3   9     1037.15      965.46     30.32 o
   0   3   9     3825.09     4239.56     90.55 o
   1   3   9     1067.43     1034.20     31.45 o
   2   3   9      454.81      459.13     24.94 o
   3   3   9      603.83      554.96     28.26 o
   4   3   9      197.33      181.36     19.42 o
   5   3   9     1654.74     1566.07     56.92 o
   6   3   9      550.59      521.99     38.29 o
   7   3   9      205.40      223.95     28.29 o
   8   3   9      221.64      221.84     29.68 o
   9   3   9      157.25      133.70     26.79 o
  10   3   9      454.58      515.01     43.84 o
  11   3   9       24.08       44.64     22.04 o
  12   3   9      301.62      395.29     44.65 o
 -13   4   9      178.66      200.16     33.79 o
 -12   4   9        0.95       -7.41     15.94 o
 -11   4   9      145.82      156.26     28.08 o
 -10   4   9      549.18      548.22     41.50 o
  -9   4   9      541.01      569.40     28.50 o
  -8   4   9     2071.86     2098.40     48.33 o
  -7   4   9       31.43       20.12     11.11 o
  -6   4   9      367.09      380.74     22.65 o
  -5   4   9      794.24      755.30     28.50 o
  -4   4   9      709.31      742.60     27.37 o
  -3   4   9      655.50      699.62     26.01 o
  -2   4   9      177.99      184.14     15.10 o
  -1   4   9       21.47       -1.06      6.93 o
   0   4   9      126.12      121.41      9.33 o
   1   4   9      908.58      946.18     22.19 o
   2   4   9       15.07       23.68      5.17 o
   3   4   9     2091.90     1946.90     64.76 o
   4   4   9      190.46      193.23     19.61 o
   5   4   9        0.01       -1.78      7.02 o
   6   4   9       53.57       32.52     21.43 o
   7   4   9      111.58      101.57     22.12 o
   8   4   9        0.30        3.63     14.83 o
   9   4   9       11.37        0.44     16.12 o
  10   4   9        4.11        4.16     17.95 o
  11   4   9       45.82       71.63     25.42 o
 -13   5   9       29.15       14.15     18.60 o
 -12   5   9       15.26        3.66     17.96 o
 -11   5   9        6.98       28.72     18.21 o
 -10   5   9      593.49      616.75     44.18 o
  -9   5   9      727.50      766.42     33.37 o
  -8   5   9      609.34      625.12     29.93 o
  -7   5   9      653.44      656.66     29.92 o
  -6   5   9      653.17      631.93     28.42 o
  -5   5   9      687.73      667.23     28.28 o
  -4   5   9      783.54      798.68     29.24 o
  -3   5   9        0.61        9.02      9.48 o
  -2   5   9       89.29       87.18     12.99 o
  -1   5   9     2600.69     2588.08     71.95 o
   0   5   9       94.00       90.68     11.07 o
   1   5   9      588.29      565.39     17.85 o
   2   5   9      223.17      258.32     12.31 o
   3   5   9     1536.03     1495.71     41.02 o
   4   5   9       10.33       -1.57      6.65 o
   5   5   9      125.92      143.07     15.95 o
   6   5   9      319.52      311.45     25.28 o
   7   5   9      206.91      171.71     49.07 o
   8   5   9      430.67      490.02     40.47 o
   9   5   9        7.79        1.35     16.87 o
  10   5   9      535.84      615.72     48.46 o
  11   5   9        0.01      -17.15     17.15 o
 -13   6   9      182.09      191.35     34.06 o
 -12   6   9        1.08       11.87     18.51 o
 -11   6   9      321.38      338.78     37.60 o
 -10   6   9      133.35      130.07     49.95 o
  -9   6   9      388.94      397.15     26.79 o
  -8   6   9      910.45      950.52     36.86 o
  -7   6   9      107.13      109.88     16.40 o
  -6   6   9     1423.44     1450.68     42.12 o
  -5   6   9     1527.22     1421.52     40.24 o
  -4   6   9      424.40      419.57     23.96 o
  -3   6   9      545.97      551.32     25.94 o
  -2   6   9       24.63        9.83     10.42 o
  -1   6   9      453.18      473.33     23.57 o
   0   6   9        9.79        8.03      8.63 o
   1   6   9     1216.26     1136.58     28.78 o
   2   6   9       10.37        0.75      7.69 o
   3   6   9      545.32      527.32     20.75 o
   4   6   9      564.61      549.24     21.53 o
   5   6   9      642.30      603.46     32.68 o
   6   6   9      112.34      108.97     18.74 o
   7   6   9       78.31       67.07     17.07 o
   8   6   9       10.13        8.95     26.39 o
   9   6   9      250.65      342.40     38.08 o
  10   6   9       46.04       46.38     24.80 o
 -13   7   9       93.17      107.13     29.34 o
 -12   7   9        4.32        9.99     17.49 o
 -11   7   9       75.46       84.85     25.13 o
 -10   7   9      146.34      144.60     20.23 o
  -9   7   9      361.29      354.50     26.63 o
  -8   7   9      544.06      526.64     29.68 o
  -7   7   9      196.87      222.59     20.87 o
  -6   7   9      769.14      756.08     32.41 o
  -5   7   9        7.84        3.90     11.24 o
  -4   7   9       61.95       62.17     13.76 o
  -3   7   9      505.75      484.08     25.04 o
  -2   7   9      388.86      411.22     33.42 o
  -1   7   9     1039.66     1021.99     32.92 o
   0   7   9       17.16       23.91     10.15 o
   1   7   9     3419.06     3242.35     65.42 o
   2   7   9     2491.61     2469.60     49.18 o
   3   7   9     1189.11     1160.58     39.99 o
   4   7   9       15.31       20.08      8.90 o
   5   7   9       24.98       25.13     13.33 o
   6   7   9       44.40       45.55     15.36 o
   7   7   9      669.78      642.22     36.49 o
   8   7   9       68.29       91.28     24.66 o
   9   7   9       40.89       19.46     19.11 o
  10   7   9      175.35      204.26     33.77 o
 -12   8   9      245.13      250.65     36.16 o
 -11   8   9       85.82      125.62     27.54 o
 -10   8   9       34.02       35.07     15.37 o
  -9   8   9     1011.82      957.66     40.35 o
  -8   8   9      425.52      424.14     28.71 o
  -7   8   9      157.27      122.44     18.09 o
  -6   8   9      258.19      275.91     22.17 o
  -5   8   9      367.06      370.66     24.58 o
  -4   8   9       46.55       49.66     13.81 o
  -3   8   9     1414.13     1342.11    131.79 o
  -2   8   9      121.80      134.16     16.31 o
  -1   8   9      462.43      438.38     24.89 o
   0   8   9        6.36        3.82     10.51 o
   1   8   9      628.54      607.31     24.66 o
   2   8   9      123.64      116.18     13.82 o
   3   8   9     1425.16     1375.26     49.85 o
   4   8   9      296.38      273.83     18.18 o
   5   8   9      107.19      105.36     17.99 o
   6   8   9       14.06       14.93     13.44 o
   7   8   9       58.17       35.78     16.10 o
   8   8   9        0.29        2.46     13.64 o
   9   8   9      261.82      302.47     37.30 o
 -12   9   9       23.54       36.05     22.46 o
 -11   9   9       11.83        9.75     18.56 o
 -10   9   9      202.28      214.74     23.96 o
  -9   9   9        1.52       12.32     13.48 o
  -8   9   9        0.92       13.47     12.38 o
  -7   9   9      129.59      163.64     20.28 o
  -6   9   9       18.43        1.22     10.64 o
  -5   9   9       20.23       25.34     11.84 o
  -4   9   9      583.52      495.35     27.11 o
  -3   9   9       24.50       22.39     10.92 o
  -2   9   9      884.53      812.23     33.51 o
  -1   9   9       32.10       27.91     11.92 o
   0   9   9     1097.40     1122.12     43.81 o
   1   9   9     1838.87     1770.18     40.77 o
   2   9   9        0.38        5.88      9.08 o
   3   9   9      854.22      822.81     29.09 o
   4   9   9     1525.39     1441.26     47.51 o
   5   9   9      168.54      186.81     23.07 o
   6   9   9       45.95       44.77     16.58 o
   7   9   9       44.10       50.86     17.54 o
   8   9   9        0.08        3.62     13.66 o
   9   9   9       33.03       29.53     21.93 o
 -11  10   9      108.55      106.15     27.14 o
 -10  10   9        6.64       11.86     14.18 o
  -9  10   9      316.63      370.05     29.09 o
  -8  10   9      825.23      841.38     38.64 o
  -7  10   9      255.66      267.04     24.00 o
  -6  10   9      447.39      499.49     33.39 o
  -5  10   9      141.79      114.47     26.96 o
  -4  10   9      750.10      721.88     31.96 o
  -3  10   9      254.91      244.32     20.46 o
  -2  10   9        0.55        3.41     10.10 o
  -1  10   9      461.38      460.16     25.11 o
   0  10   9        2.88        8.18     10.23 o
   1  10   9      227.41      223.00     19.37 o
   2  10   9      795.11      790.81     28.76 o
   3  10   9      471.40      462.33     23.79 o
   4  10   9      214.77      202.65     22.36 o
   5  10   9      767.98      729.88     37.82 o
   6  10   9       76.03       77.51     24.53 o
   7  10   9       64.31       49.21     23.29 o
   8  10   9       12.47       -2.92     18.90 o
 -11  11   9       34.41       47.12     39.32 o
 -10  11   9      144.99      153.19     29.05 o
  -9  11   9       88.09      102.41     25.77 o
  -8  11   9      544.30      537.02     32.81 o
  -7  11   9       63.34      100.04     17.81 o
  -6  11   9      142.07      135.94     18.81 o
  -5  11   9      217.15      267.95     30.40 o
  -4  11   9       91.68      105.57     23.17 o
  -3  11   9      185.76      169.21     25.77 o
  -2  11   9       75.17       64.60     25.86 o
  -1  11   9     1007.84     1084.06    138.17 o
   0  11   9     1209.70     1191.43     52.40 o
   1  11   9      803.23      824.36     44.62 o
   2  11   9      873.89      926.74     39.50 o
   3  11   9      365.20      349.99     26.99 o
   4  11   9        5.38        6.67     16.33 o
   5  11   9      291.91      272.41     35.62 o
   6  11   9      368.19      350.97     43.04 o
   7  11   9       11.53      -11.74     15.07 o
 -10  12   9        7.02       26.95     21.88 o
  -9  12   9       65.38       79.36     25.71 o
  -8  12   9      101.12      125.76     28.29 o
  -7  12   9       24.04       17.00     20.09 o
  -6  12   9      160.56      150.47     28.06 o
  -5  12   9        0.63       14.76     17.70 o
  -4  12   9      148.75      169.42     28.05 o
  -3  12   9      115.15      115.07     23.65 o
  -2  12   9      149.79       58.82    102.92 o
  -1  12   9        0.81      -12.21     12.21 o
   0  12   9      100.29       69.28     24.62 o
   1  12   9       74.88       79.97     20.73 o
   2  12   9       13.26        7.72     14.81 o
   3  12   9        7.35       -6.15     16.42 o
   4  12   9      825.18      801.28     53.89 o
   5  12   9      135.43      143.91     29.19 o
   6  12   9      305.43      284.44     38.07 o
  -9  13   9       21.96        2.54     20.06 o
  -8  13   9        0.71       -0.75     18.39 o
  -7  13   9      232.45      308.27     51.19 o
  -6  13   9      209.59      214.36     32.30 o
  -5  13   9      423.16      428.30     39.45 o
  -4  13   9       60.59       49.06     22.42 o
  -3  13   9        7.21        7.59     15.82 o
  -2  13   9      144.95      170.15     26.98 o
  -1  13   9       23.02       26.82     17.26 o
   0  13   9       23.32       37.53     18.88 o
   1  13   9       38.15       18.64     24.98 o
   2  13   9      631.47      684.10     70.85 o
   3  13   9       48.28       35.78     27.99 o
   4  13   9      637.94      676.21     51.47 o
   5  13   9      123.26      114.85     29.84 o
  -8  14   9      163.73      195.21     33.94 o
  -7  14   9       82.48       90.72     26.63 o
  -6  14   9        0.02       15.86     19.52 o
  -5  14   9        2.29       -3.29     17.63 o
  -4  14   9       22.34       23.18     19.91 o
  -3  14   9       28.03       36.61     21.96 o
  -2  14   9      167.18      209.89     31.36 o
  -1  14   9      186.70      170.67     34.72 o
   0  14   9      219.03      192.32     29.37 o
   1  14   9      259.45      216.54     30.26 o
   2  14   9       13.89       26.92     27.99 o
   3  14   9        4.84        4.61     21.96 o
   4  14   9        0.07        2.13     25.15 o
  -6  15   9        8.45       20.35     21.89 o
  -5  15   9      282.65      358.82     41.43 o
  -4  15   9        7.41       20.21     20.93 o
  -3  15   9      361.14      459.48     74.93 o
  -2  15   9       90.61      123.00     27.55 o
  -1  15   9       53.38       22.59     27.63 o
   0  15   9      104.41      130.44     27.54 o
   1  15   9       13.15       19.84     28.34 o
   2  15   9       19.14       34.36     30.82 o
  -2 -17  10      203.38      180.37     31.67 o
  -1 -17  10       25.62        6.17     18.40 o
   0 -17  10      341.32      359.38     40.20 o
   1 -17  10        0.84        9.21     28.70 o
   2 -17  10      131.47      208.31     49.60 o
   3 -17  10       90.04      129.66     44.28 o
  -5 -16  10      498.34      598.01     73.69 o
  -4 -16  10       46.28       30.11     33.30 o
  -3 -16  10      722.56      703.14     49.26 o
  -2 -16  10       47.46       52.76     22.26 o
  -1 -16  10       17.67       13.35     18.10 o
   0 -16  10      210.84      218.08     31.85 o
   1 -16  10        0.22        4.61     24.44 o
   2 -16  10        1.31        9.92     25.86 o
   3 -16  10        3.78       20.55     31.18 o
   4 -16  10       44.14       26.57     31.88 o
   5 -16  10       12.79       18.78     30.82 o
   6 -16  10       29.41       13.82     30.82 o
  -6 -15  10       49.56       58.45     34.72 o
  -5 -15  10      307.32      240.20     51.72 o
  -4 -15  10        7.02       33.66     30.82 o
  -3 -15  10        0.72       -6.05     13.56 o
  -2 -15  10      100.43       85.80     23.13 o
  -1 -15  10      184.36      189.55     29.84 o
   0 -15  10      158.13      166.15     41.10 o
   1 -15  10        3.08       12.75     26.57 o
   2 -15  10       12.52       23.38     27.99 o
   3 -15  10       90.90       55.97     33.30 o
   4 -15  10      340.67      405.64     57.04 o
   5 -15  10      150.18      150.57     42.51 o
   6 -15  10      188.52      214.33     48.18 o
   7 -15  10      326.23      380.84     60.23 o
  -7 -14  10        9.74       47.83     35.78 o
  -6 -14  10      160.86      122.22     42.16 o
  -5 -14  10       90.18       98.49     37.91 o
  -4 -14  10        6.81       25.86     26.92 o
  -3 -14  10      453.74      459.15     40.39 o
  -2 -14  10        9.15       -4.71     14.43 o
  -1 -14  10       22.15       25.51     26.22 o
   0 -14  10      198.25      189.54     41.45 o
   1 -14  10       38.83       49.24     29.40 o
   2 -14  10       50.21       75.81     34.01 o
   3 -14  10      272.82      258.97     47.47 o
   4 -14  10       31.61       57.75     32.24 o
   5 -14  10       13.27        1.77     26.57 o
   6 -14  10        4.99        9.92     25.86 o
   7 -14  10      190.73      251.53     48.54 o
   8 -14  10       59.44       71.56     37.20 o
  -8 -13  10       82.42       67.31     33.30 o
  -7 -13  10      810.66      777.63     77.94 o
  -6 -13  10      142.51      139.94     42.87 o
  -5 -13  10      111.67      156.59     42.51 o
  -4 -13  10        5.55        0.70      9.34 o
  -3 -13  10      386.06      421.72     26.74 o
  -2 -13  10      338.33      367.58     26.68 o
  -1 -13  10        0.21        9.92     12.97 o
   0 -13  10       62.40       49.92     28.70 o
   1 -13  10       84.98       99.90     20.44 o
   2 -13  10      115.79      124.49     22.90 o
   3 -13  10       25.67       44.08     19.17 o
   4 -13  10       23.05       20.90     17.85 o
   5 -13  10       78.71       47.75     20.00 o
   6 -13  10      339.72      340.48     34.69 o
   7 -13  10      161.24      168.82     28.66 o
   8 -13  10      224.39      237.89     37.73 o
   9 -13  10      118.08      157.83     64.30 o
  -9 -12  10       28.06       24.47     18.90 o
  -8 -12  10       20.96       21.00     17.60 o
  -7 -12  10      241.95      283.11     41.45 o
  -6 -12  10      407.06      444.00     36.58 o
  -5 -12  10        1.64       16.66     21.79 o
  -4 -12  10      261.83      277.60     24.00 o
  -3 -12  10        0.41        7.96     10.04 o
  -2 -12  10      282.99      296.64     28.68 o
  -1 -12  10       51.05       77.52     18.39 o
   0 -12  10      684.95      686.14     39.39 o
   1 -12  10        4.73      -12.08     12.08 o
   2 -12  10      527.85      580.97     38.26 o
   3 -12  10       68.80       81.96     20.09 o
   4 -12  10      155.90      144.96     24.66 o
   5 -12  10      154.90      149.31     24.67 o
   6 -12  10       21.62       29.29     17.85 o
   7 -12  10      185.35       90.04    109.65 o
   8 -12  10        2.67       -5.93     16.03 o
   9 -12  10        0.88       -1.30     19.84 o
 -10 -11  10       17.93       19.55     19.30 o
  -9 -11  10       61.16       45.94     21.43 o
  -8 -11  10       10.53        6.47      9.61 o
  -7 -11  10       48.79       32.17     16.78 o
  -6 -11  10       50.11       71.72     19.92 o
  -5 -11  10      975.14      931.30     48.16 o
  -4 -11  10      999.24      953.45     38.89 o
  -3 -11  10      221.11      236.81     20.09 o
  -2 -11  10       55.83       58.35     16.85 o
  -1 -11  10      507.51      518.50     48.89 o
   0 -11  10       20.76       14.07     14.43 o
   1 -11  10      278.96      265.78     26.64 o
   2 -11  10       18.83       21.72     15.43 o
   3 -11  10       84.18       79.00     19.86 o
   4 -11  10        4.19       -8.79     13.52 o
   5 -11  10        7.09       -2.88      7.33 o
   6 -11  10      150.28      172.61     26.25 o
   7 -11  10      340.71      307.55     57.75 o
   8 -11  10        0.23        2.36     16.76 o
   9 -11  10      444.69      521.16     44.07 o
  10 -11  10       26.66        4.38     20.18 o
 -11 -10  10        4.67       21.80     19.19 o
 -10 -10  10       79.81      135.42     28.78 o
  -9 -10  10       63.97       74.66     23.00 o
  -8 -10  10        1.42       -7.92     12.61 o
  -7 -10  10      201.64      201.82     27.69 o
  -6 -10  10       11.27        0.81      7.36 o
  -5 -10  10      361.32      298.47     41.98 o
  -4 -10  10      270.48      271.66     20.85 o
  -3 -10  10      536.44      538.24     27.51 o
  -2 -10  10       76.84       82.17     18.99 o
  -1 -10  10     1120.98     1043.82     46.10 o
   0 -10  10      323.83      331.97     29.80 o
   1 -10  10      287.53      271.53     17.08 o
   2 -10  10     1518.62     1554.02     37.98 o
   3 -10  10        0.21       -5.40      5.74 o
   4 -10  10      537.97      521.06     46.41 o
   5 -10  10      260.96      293.32     29.31 o
   6 -10  10       94.72       81.57     20.93 o
   7 -10  10      263.28      304.43     46.41 o
   8 -10  10      361.47      345.30     34.68 o
   9 -10  10       22.55       24.04     20.11 o
  10 -10  10      185.71      211.13     32.03 o
 -11  -9  10      346.22      411.08     43.59 o
 -10  -9  10        4.03        7.51     16.51 o
  -9  -9  10        0.14       -3.09     14.90 o
  -8  -9  10      202.72      217.10     29.90 o
  -7  -9  10       19.24       13.71     15.98 o
  -6  -9  10      343.65      325.94     32.18 o
  -5  -9  10       17.38       20.03      9.23 o
  -4  -9  10     2484.13     2403.45     49.91 o
  -3  -9  10      638.58      600.49     54.91 o
  -2  -9  10     2016.58      657.22    913.49 o
  -1  -9  10     1161.65      322.33    528.93 o
   0  -9  10      292.61      179.86     73.93 o
   1  -9  10      956.09      907.41    118.38 o
   2  -9  10      206.02      207.57     17.50 o
   3  -9  10      223.91      249.50     26.55 o
   4  -9  10        6.13        4.04     14.40 o
   5  -9  10      175.72      172.94     50.31 o
   6  -9  10      245.25      292.89     29.18 o
   7  -9  10        0.02       -0.61     15.73 o
   8  -9  10      144.64      137.52     27.63 o
   9  -9  10      105.41      110.69     25.27 o
  10  -9  10      262.66      301.84     52.08 o
  11  -9  10        0.43      -19.48     25.51 o
 -12  -8  10      181.89      166.94     31.77 o
 -11  -8  10       71.59       56.62     23.99 o
 -10  -8  10       66.94       66.28     22.26 o
  -9  -8  10      404.86      410.37     38.52 o
  -8  -8  10       37.41       38.79     18.54 o
  -7  -8  10       19.55       31.68     19.66 o
  -6  -8  10      135.38      107.80     21.58 o
  -5  -8  10      235.79      244.18     17.68 o
  -4  -8  10      765.91      788.72     29.03 o
  -3  -8  10      355.75      348.98     29.23 o
  -2  -8  10      128.87      118.40     20.02 o
  -1  -8  10        0.95       12.23     14.25 o
   0  -8  10       97.93       99.45     12.05 o
   1  -8  10      688.44      657.29     25.53 o
   2  -8  10       27.12       25.99     10.50 o
   3  -8  10        0.88        5.59     14.27 o
   4  -8  10      577.93      561.86     35.69 o
   5  -8  10     1650.52     1532.75     77.05 o
   6  -8  10       13.59       14.48     15.51 o
   7  -8  10       13.30       10.87     15.64 o
   8  -8  10      125.71      135.55     24.56 o
   9  -8  10       92.02       68.80     22.04 o
  10  -8  10       49.64       52.08     31.88 o
  11  -8  10        9.88       -1.42     25.15 o
 -12  -7  10       14.60       -2.58     17.41 o
 -11  -7  10      131.81      161.99     30.66 o
 -10  -7  10        0.01      -13.49     13.49 o
  -9  -7  10       13.21        9.16     17.54 o
  -8  -7  10      391.14      374.33     34.85 o
  -7  -7  10      211.08      200.28     30.11 o
  -6  -7  10      267.08      252.35     28.00 o
  -5  -7  10     1212.00     1220.58     30.08 o
  -4  -7  10     3048.45     2983.88     49.27 o
  -3  -7  10      777.61      722.26     38.88 o
  -2  -7  10     1453.93     1394.80     62.35 o
  -1  -7  10      196.78      172.64     21.89 o
   0  -7  10      137.52      156.04     14.31 o
   1  -7  10     3113.02     2971.47     74.02 o
   2  -7  10     1712.81     1790.87     55.02 o
   3  -7  10      439.35      423.78     23.66 o
   4  -7  10      463.27      420.10     31.67 o
   5  -7  10       43.85       50.30     17.08 o
   6  -7  10     1274.92     1286.56     49.59 o
   7  -7  10      167.78      186.66     24.51 o
   8  -7  10       22.83       42.84     18.24 o
   9  -7  10       34.99       41.27     18.79 o
  10  -7  10       80.56      110.89     39.68 o
  11  -7  10        0.59      -21.96     22.32 o
 -12  -6  10       11.51       25.94     19.46 o
 -11  -6  10       12.79       23.52     19.21 o
 -10  -6  10      491.19      473.05     40.71 o
  -9  -6  10        0.30       12.88     14.81 o
  -8  -6  10      384.33      378.73     34.19 o
  -7  -6  10      667.07      636.81     40.83 o
  -6  -6  10       93.59       74.45     19.72 o
  -5  -6  10      135.80      121.01     10.95 o
  -4  -6  10      213.11      204.84     23.51 o
  -3  -6  10     1185.93     1176.64     53.25 o
  -2  -6  10       33.99        9.29     12.41 o
  -1  -6  10     1181.85     1086.21     41.91 o
   0  -6  10       21.56       11.76      9.14 o
   1  -6  10      671.30      702.19     44.67 o
   2  -6  10      218.16      216.78     16.91 o
   3  -6  10       79.45       73.87     12.90 o
   4  -6  10       68.02       88.87     17.53 o
   5  -6  10       81.06       68.45     24.44 o
   6  -6  10      146.87      132.88     20.90 o
   7  -6  10       42.60       22.41     15.43 o
   8  -6  10      318.76      353.72     32.03 o
   9  -6  10       49.39       48.51     18.92 o
  10  -6  10      208.74      172.53     44.28 o
  11  -6  10      109.64      153.75     43.58 o
  12  -6  10       60.90       75.11     36.49 o
 -13  -5  10      489.78      541.17     85.56 o
 -12  -5  10      117.22      143.88     29.93 o
 -11  -5  10      447.49      459.72     45.35 o
 -10  -5  10       36.31       36.90     19.21 o
  -9  -5  10      392.74      361.87     37.38 o
  -8  -5  10       44.65       42.05     17.87 o
  -7  -5  10      130.69      140.98     23.16 o
  -6  -5  10      180.66      215.56     25.93 o
  -5  -5  10     3426.57     3254.83    138.17 o
  -4  -5  10      608.90      546.58     33.57 o
  -3  -5  10     1291.45     1306.72     46.84 o
  -2  -5  10     1603.11     1538.10     48.41 o
  -1  -5  10       43.14       34.53     10.13 o
   0  -5  10     1011.86     1032.33     29.35 o
   1  -5  10      952.39      863.54     27.52 o
   2  -5  10     1114.52     1209.46     33.24 o
   3  -5  10      829.77      511.62    212.67 o
   4  -5  10        0.69       13.61     12.42 o
   5  -5  10      190.28      197.40     21.26 o
   6  -5  10       95.13       98.63     19.66 o
   7  -5  10      252.08      245.29     53.50 o
   8  -5  10      120.56      139.03     22.30 o
   9  -5  10      290.27      301.13     48.89 o
  10  -5  10       14.88        3.54     24.09 o
  11  -5  10       80.63      119.04     40.03 o
  12  -5  10       46.63       53.85     34.72 o
 -13  -4  10       61.58       76.87     25.17 o
 -12  -4  10       29.67       42.73     24.80 o
 -11  -4  10       11.21      -13.82     13.82 o
 -10  -4  10        0.01        8.82     16.09 o
  -9  -4  10        1.84       -9.21     12.38 o
  -8  -4  10       23.07        9.83     15.66 o
  -7  -4  10      284.26      300.17     29.84 o
  -6  -4  10        5.22       24.06     15.40 o
  -5  -4  10       50.73       19.30     14.22 o
  -4  -4  10       25.49       28.79      6.61 o
  -3  -4  10     1289.87     1236.19     44.21 o
  -2  -4  10       58.07       58.21     14.53 o
  -1  -4  10      220.62      226.31     16.76 o
   0  -4  10      891.08      858.79     27.10 o
   1  -4  10     1499.92     1497.46     49.86 o
   2  -4  10      121.37       62.70     55.11 o
   3  -4  10       52.25       62.09     11.10 o
   4  -4  10      268.26      263.76     18.95 o
   5  -4  10        3.34      -10.02     10.02 o
   6  -4  10       68.30       90.85     17.08 o
   7  -4  10      285.53      310.10     26.64 o
   8  -4  10      222.36      258.37     41.80 o
   9  -4  10      258.35      196.62     42.51 o
  10  -4  10      125.70      176.43     43.93 o
  11  -4  10      344.09      345.77     56.33 o
  12  -4  10      153.36      155.17     46.76 o
 -13  -3  10        0.21       15.51     18.90 o
 -12  -3  10      126.05      139.07     29.45 o
 -11  -3  10      509.14      577.14     45.38 o
 -10  -3  10       11.81       -1.44     15.02 o
  -9  -3  10      832.68      846.57     48.72 o
  -8  -3  10      206.21      227.44     27.93 o
  -7  -3  10      183.75      177.16     25.06 o
  -6  -3  10      133.73      126.59     21.89 o
  -5  -3  10      242.56      244.92     25.18 o
  -4  -3  10       54.73       56.32      6.93 o
  -3  -3  10      490.67      481.03     19.20 o
  -2  -3  10      418.53      398.30     26.08 o
  -1  -3  10     1023.23     1046.05     58.51 o
   0  -3  10      785.11      800.98     25.52 o
   1  -3  10      309.73      259.54     93.97 o
   2  -3  10      964.24     1022.30     41.20 o
   3  -3  10     1914.94     1775.08     67.75 o
   4  -3  10     1520.51     1523.42     57.49 o
   5  -3  10     1696.69     1708.03     80.77 o
   6  -3  10       54.84       56.46     15.12 o
   7  -3  10       74.70       65.52     16.19 o
   8  -3  10       57.56       34.36     25.15 o
   9  -3  10      207.89      172.18     40.39 o
  10  -3  10      456.91      420.17     57.75 o
  11  -3  10       59.96       64.83     34.72 o
  12  -3  10       41.74       21.96     30.47 o
 -13  -2  10       11.27       13.82     18.41 o
 -12  -2  10      101.31      118.14     28.40 o
 -11  -2  10      664.30      568.86     44.58 o
 -10  -2  10       79.60       80.35     22.76 o
  -9  -2  10      118.71      105.32     22.67 o
  -8  -2  10      427.63      465.79     35.95 o
  -7  -2  10        1.47       11.66     14.78 o
  -6  -2  10      929.67      944.62     44.31 o
  -5  -2  10      550.40      524.08     32.77 o
  -4  -2  10       88.71       79.16      8.31 o
  -3  -2  10     1153.66      744.11    343.50 o
  -2  -2  10      132.70      117.39     16.41 o
  -1  -2  10      393.29      179.24     92.78 o
   0  -2  10       55.32       71.43     10.31 o
   1  -2  10      576.88      595.68     16.93 o
   2  -2  10       59.00       54.23      6.74 o
   3  -2  10       16.63       10.20      4.88 o
   4  -2  10     3087.94     3259.41    146.65 o
   5  -2  10       22.62       20.21      6.49 o
   6  -2  10     1562.21     1615.37    115.67 o
   7  -2  10       12.86        6.73     21.61 o
   8  -2  10        0.94       17.36     22.67 o
   9  -2  10       23.49       31.88     27.28 o
  10  -2  10       43.97       73.33     32.59 o
  11  -2  10      170.66      164.38     44.64 o
  12  -2  10       49.53       -1.06     25.51 o
 -13  -1  10       23.31        8.03     18.86 o
 -12  -1  10       11.50        9.61     16.69 o
 -11  -1  10       28.64       51.87     22.32 o
 -10  -1  10       96.11       98.41     23.09 o
  -9  -1  10      447.50      439.61     36.42 o
  -8  -1  10     1473.53     1318.05     55.86 o
  -7  -1  10      348.61      316.11     31.71 o
  -6  -1  10      636.49      659.21     38.07 o
  -5  -1  10      935.35      927.98     41.44 o
  -4  -1  10      397.26      456.29     20.63 o
  -3  -1  10      220.28      246.19     21.58 o
  -2  -1  10      551.49      566.25     28.08 o
  -1  -1  10      428.13      406.07     19.00 o
   0  -1  10       17.28       21.13      6.16 o
   1  -1  10       93.88       84.95      6.81 o
   2  -1  10      323.44      310.27     32.06 o
   3  -1  10     1729.13     1646.43     52.96 o
   4  -1  10      152.39      151.83     22.01 o
   5  -1  10     1923.60     1662.11     58.49 o
   6  -1  10      911.85      969.75     26.02 o
   7  -1  10      322.54      291.21     43.58 o
   8  -1  10        8.78        2.13     21.61 o
   9  -1  10      124.20      112.30     36.14 o
  10  -1  10        0.45       27.63     27.28 o
  11  -1  10        5.41       -9.21     24.09 o
  12  -1  10      122.54      121.52     43.22 o
 -13   0  10       12.93       30.38     22.03 o
 -12   0  10      694.37      696.77     51.21 o
 -11   0  10      153.30      166.30     28.54 o
 -10   0  10      861.26      837.07     50.48 o
  -9   0  10      204.48      178.45     26.39 o
  -8   0  10     1153.75     1114.31     52.09 o
  -7   0  10      325.19      285.70     29.18 o
  -6   0  10        2.02       15.48     14.75 o
  -5   0  10      719.95      681.81     36.37 o
  -4   0  10       42.92       39.10      8.73 o
  -3   0  10     1937.14     1944.90     76.17 o
  -2   0  10       20.85        6.17      9.63 o
  -1   0  10      995.94      865.01     55.67 o
   0   0  10      602.50      662.58     17.69 o
   1   0  10     1209.88     1048.90     41.71 o
   2   0  10      715.39      609.62     62.71 o
   3   0  10        6.66       12.71     13.52 o
   4   0  10     2967.55     2715.42     79.36 o
   5   0  10      257.19      237.90     26.93 o
   6   0  10     2233.06     2071.35     68.62 o
   7   0  10      606.40      612.07     41.46 o
   8   0  10      712.59      701.46     64.48 o
   9   0  10       31.29       37.55     29.76 o
  10   0  10       17.35       33.66     30.11 o
  11   0  10      568.29      517.59     65.89 o
  12   0  10       15.83       22.32     32.95 o
 -13   1  10      121.08      148.83     31.22 o
 -12   1  10       60.22       64.90     23.91 o
 -11   1  10       96.82       79.62     28.52 o
 -10   1  10       35.08       27.23     17.89 o
  -9   1  10      593.67      485.45     37.82 o
  -8   1  10      350.46      344.11     32.06 o
  -7   1  10      453.85      464.51     41.01 o
  -6   1  10     2285.84     2293.19     60.13 o
  -5   1  10      601.12      562.13     22.02 o
  -4   1  10        5.99       -1.40      6.56 o
  -3   1  10       23.66       15.62      8.19 o
  -2   1  10     2214.40     2261.71     40.13 o
  -1   1  10      970.62      986.81     38.56 o
   0   1  10     1015.97     1089.28     26.03 o
   1   1  10       29.22       32.79     14.11 o
   2   1  10       68.78       73.87     16.66 o
   3   1  10      334.56      279.00     26.18 o
   4   1  10        3.01       -8.59     12.90 o
   5   1  10      282.61      294.19     29.05 o
   6   1  10       21.14       22.48     16.54 o
   7   1  10      464.79      434.52     36.45 o
   8   1  10      482.03      468.42     39.24 o
   9   1  10       15.04       11.39     17.13 o
  10   1  10       23.55       28.37     19.91 o
  11   1  10      109.01      144.19     43.58 o
  12   1  10       59.51      103.09     43.93 o
 -13   2  10        7.03       10.11     21.79 o
 -12   2  10      259.89      269.90     35.57 o
 -11   2  10        6.04      -12.66     14.63 o
 -10   2  10      948.41      964.16     52.96 o
  -9   2  10       34.56       34.08     20.19 o
  -8   2  10      516.08      512.28     51.37 o
  -7   2  10      417.62      418.15     21.11 o
  -6   2  10      194.97      186.33     16.32 o
  -5   2  10     1051.77     1079.39     45.94 o
  -4   2  10      208.02      110.42     75.85 o
  -3   2  10     2415.30     2567.88     53.75 o
  -2   2  10     1022.84     1042.99     39.58 o
  -1   2  10       41.78       50.79      8.84 o
   0   2  10      711.13      714.24     24.12 o
   1   2  10     1263.76     1148.33     35.63 o
   2   2  10      679.98      652.99     29.33 o
   3   2  10     1974.31     1868.37     58.71 o
   4   2  10     1566.35     1375.14     52.98 o
   5   2  10        2.27        0.40     14.47 o
   6   2  10     1577.21     1442.96     59.20 o
   7   2  10      287.29      271.04     30.40 o
   8   2  10        0.45        4.17     15.82 o
   9   2  10      154.76      132.70     27.16 o
  10   2  10       74.63       44.29     22.14 o
  11   2  10       11.85       20.86     20.77 o
 -13   3  10        9.00      -24.67     32.06 o
 -12   3  10       23.22       13.90     19.90 o
 -11   3  10      289.57      295.18     36.03 o
 -10   3  10      180.11      194.97     29.18 o
  -9   3  10      444.25      450.90     36.95 o
  -8   3  10      137.19      135.40     15.22 o
  -7   3  10        4.64        5.52      9.88 o
  -6   3  10      214.33      208.11     17.61 o
  -5   3  10      157.83      150.45     15.84 o
  -4   3  10      188.51      159.14     66.03 o
  -3   3  10     1023.08      929.12     29.63 o
  -2   3  10       15.68       21.70      9.37 o
  -1   3  10       10.64       22.50      8.59 o
   0   3  10     1000.04      956.45     38.32 o
   1   3  10       37.57       29.89     11.92 o
   2   3  10      375.08      335.95     29.37 o
   3   3  10      117.88      133.53     17.45 o
   4   3  10        2.74        4.27     14.58 o
   5   3  10     1262.53     1188.77     53.52 o
   6   3  10      139.22      130.39     24.15 o
   7   3  10        1.21        9.01     15.87 o
   8   3  10      505.09      477.30     41.32 o
   9   3  10      102.46       88.89     25.30 o
  10   3  10       26.35        1.13     18.49 o
  11   3  10       17.73       -2.91     18.41 o
[truncated: 206,490 more chars]
